# Supplementary material for: A Major QTL Located in Chromosome 8 of Cucurbita moschata Is Responsible for Resistance to Tomato Leaf Curl New Delhi Virus
Source: Front Plant Sci. 2020 Mar 20;11:207. doi: 10.3389/fpls.2020.00207 (PMC7100279; doi:10.3389/fpls.2020.00207)
Supplement: TABLE S1 — List of SNP markers polymorphic in the F2 population derived from the cross PI 419083 × PI 604506. Their positions in the Cucurbita moschata genome are according to the Version 1 (http://cucurbitgenomics.org/). The positions in the genetic map is according to the genetic map constructed with the F2 plants in this study and used for QTL analysis. [file Table_1.XLSX]

## Sheet: Hoja1
Supplementary Table 1. List of SNP markers polymorphic in the F2 population derived from the cross PI 419083 x PI 604506. Their positions in the Cucurbita moschata genome are according to the Version 1 (http://cucurbitgenomics.org/). The positions in the genetic map is according to the genetic map constructed with the F2 plants in this study and used for QTL analysis.
SNP name	Pseudochromosome	Position in the genetic map (cM)	Genomic position	SNPs and flanquing sequence
D93	Cmo_Chr01	0	1287408	GCAGCAATGGAAGAGTCTCAATGAGGAAGTCTGGAAAGCCAGCTTCTTCCTCAGGCAGCCCATGGTATGGTCCCGACCGTGTTAAGTACCTCGGACCATTCTC[C/T]GGTGAGCCTCCATCTTACYTGACAGGAGAATTCCCTGGTGATTATGGTTGGGACACTGCAGGYCTWTCAGCTGACCCTGAGACCTTYGCTAAGAACCGAGAGC
MM9	Cmo_Chr01	28.9	2848582	ATCTCTTCTTCAAACTTCAAGTATGTTCCCCCATATTTTATGGGTAAGAAAGTTGATAAACGAGCAATCGTCAAGGACCAAAG[T/C]TAGTGGAGGGAATCTGGCCAGCACAGTGGAAATGGATAATGGATAtTATACAACAcCACCCAACTCTCTTCAAT
MM8	Cmo_Chr01	66.6	5025921	TTGGGCACTGCTATATGCAGCGGGATCTTGAGGTGCTTGGTATGCAGCATATCCAGCAGTATTTGCAGCAGCCTGCTCGGGATAACCCTGTTGCGTGGT[T/C]GGATACTGCTCATATGCGGCAGCAGGAGCTACTTGCTGGCCATAGGCAGACAGTTGCTGTACACCAGGTTGACCATAACCTGCCTGGCTGCCCTGCTG
MMN2	Cmo_Chr01	74.2	6890174	AACAGCTTCTCAGTATGATTGATGATGGACAAGCTGTTGATATCAGTGGGATTTCTGAAAGGACTTTGGCCAAGCGTTTAAAGAAGCTGTTCCTTTCATTAAACCTTGAAGAATCTCAAGAGAGGGTATTCCTACTACCTTCCAACGGTCATCCCACTCTAGA[G/A]GCTATTGGACCGCTTATTCAAACTCATATGGAACAAAAGAAGAACCAGTTTGACCATTCCGTAACTCCGGATAATAAGTCGTCACCACCTTTGAATACAGAAACCACACAATC
D92	Cmo_Chr01	76	8336323	CGTTGCCGGAGGTGGAGGCTTAGAYAAATGGGAGTGGAAATTGAGAGGAGGGTGATTTTCAAGAGCTTCTAATTGTTCAAAAAACTTGTAACTTTTACTATCTGGTTTCCCACATCGGACT[C/T]CTTTGGTTCTTTTGTGATATTTATAAACATTCTCAAATTTCTCTTTGCATTTCTTTGCACTTCGATGATACCCAAGCTCCCCTAATTTCCTGATAATAAAAA
D91	Cmo_Chr01	93.7	10030643	GAGACATAAGCATGGTGTCGGACATTGTTGGGGATGCCGAAAATGAGTATGTCAAACAAGAAACCTCAAGAGACGAAAAGCCTGCAACTCTCGGTGTCAG[C/T]GAACCGGATGACCTTTACATGATGCTTGATCGTGATATAGCTACAGAGCMCACGGTAGCATCTTGGAGCCCAGAAATGGACTACGAAAATAATTTTTCAA
D90	Cmo_Chr01	129.1	11998084	ATTCAGGGATTGCARCTCTAGCCCGTTCCAYGCAACTGAATCTACAGATCTTTTCAGTTTCTAGTTGCTCATTCGTATCTGATAAAAGCTTGGCAGACTT[G/A]ATAAAATTGGGTGAKACTCTTATGGGTCTGAACATCCAGCACTGCAATGCAATCAGCAGTAGCACTGTTGATCTGCTTGTGGGGCAGCTATGGAGGTGCG
D89	Cmo_Chr01	139.2	12639451	AAGAAGTTTGGTCCTAATGCAAATAATTTTGGTTATGTGGGGGATGACTTAAGTT[G/A]TACTCTTTACCTAACACTTTTAGCAAGTGCTTTTCACTTGATAATGGTAATTTTAGGAACTTAGTTCTTCTTC
MM7	Cmo_Chr01	162.7	13977495	CACCTCTTCACYAGGTGGTAAGACAGGAAGAGGCGCATTTTCGACATCTAAAATGCAGAATGAACAACCTCTGTGTCGTTTTTTAAAGGCAGGAGTAGCTGGTGGACTTTTCTT[T/C]GTCTGTTgGCCCCCaGCCTTTTCAGCTATTGTTTGAGCATCAACTgATTCCATTTTCATCGCTAAATTATGAGTAGCAGCACCAGCAGcTGAGTCAACACYATTGTCT
MM18	Cmo_Chr02	65.3	574165	CCTCAATGAATAATCCCCAATTTCCGGAATGCTTTCCCACTCTTGGGCCGATAGAGTATACAATTTCCGCTTTAGGTCTGCAAACTGCTCGGTGATTTTCGGGTT[T/C]GAAGCtCGATACTTCTCGATCTCCTCCTTCAATCTcGCCTCTCTcCTATCCTTTCTTCTTGAATCCATCCGCTTATCaATTGCCTCCCAtACTGCATCAGCCTC
D106B	Cmo_Chr02	0	1948855	CTCAGCAATCTCCGAACCACCGAGRTTCGACAAAAACTCCTGCTGTTGTTGGCTCGTTCCCGCTGCTCCAACCGACGTTATCTGACCACAACCATTGTCTCCCKG[C/T]GAAGGACATGAATCCATGTACATCCCAGAATTATGCATCATCATATTCCGGGGAAGAATCGACGAGTCTTCATAYGAACCGATCAAAGCTCCTCTCGAGTAGAG
D105	Cmo_Chr02	20.1	3747968	CCACTGCCYAACTGYTTTGCCTTTTTCTTGTTCGGAGATTCCTATGTCGACGCCGGAAATAACAACTACATCAACACCACTGCTGACTTTCAGGCCAACTTTCC[A/G]CCCTACGGCGAAACCTTCTTCCACCTCCCCACCSGCAGGTTTACCGATGGCCGTACTATTCCAGATTTTTTAG
MM17	Cmo_Chr02	131.9	5617364	GCGAAAGGGTSTAAAGATTGCGAGCGATACtGGAGATCATCCYGACGACAAGTTCGACCCAAACGCTCTTCCAATCGTCAAAGACATCACAATTAAAAACGTT[C/T]GGGGTGaGAATGTGCAGCAAGCAGGTTCWATATATGGCTTGAGGAACTCCCCATTTACTGGTATATGTCTTTCGAACATtAACCTTCGTGGCACAGCGAGACC
D104	Cmo_Chr02	173.5	8240522	AAAGTTCTTAAGCAATCTGCAATTCCTTGGTGCGATTAATATCAGAATTCGATCAAGCAACAGAGAGGGAATATTTCTACAATTCTGTTCTTCGCTTGCTTGCTCAGGAT[T/C]GACACGGAAATTTTTCAGTATTCAATATGTACRGAATATAGATTTCAGAGATCCGCTAGCTTAATTTAGAGCTGGAAACTAAA
D103	Cmo_Chr02	188.4	8920989	TTTTTAAACCAGTGTGACAAAATCCTTGTCTTTATTCCTCAAAAAAAGATGGTGCAAGAAATTTGAAGGGTATGTGTTATAAGTGCTGACCGAAC[C/G]ATTCCTCGACCGTTAACGAATTGTGGTTCGTCCAAGGAAGGACGCTCCGATTTCATTCTCTGTGTTCTG
MM16	Cmo_Chr02	206.2	10443815	CCGCATTTGAtGCAATTTAAGCCTGCATTATAATCTAGAAGGAGAAGCGTTGCAGTAAAGAAAGCAAAAACGAGAAAGCAAATTTGGGTTGAAGAGCGAGGTAGACGTACCTCGGATGGAGAGGAG[A/G]GCTTTGGGAGGGGGGATTTGTTTGGGTcGGAAGACAGAACGGAGAGAAGTGGTGGAGGAGAAAGGCGTCGCCATGAAAACCGAAATGAATGAAGtGAAGATGATAGAGATGATGAAGGGGAAAGGTTAGAAGTTGAGA
MMD3	Cmo_Chr03	0	1033231	CCGAAGCTTTGATTGAAGATGTTATTCATGACAAAGAGGCGCAATTCAATAGCCCGAATCTAAACATTGCTTATAAGATGAACGTTCGTGAGTACCAACAATTGACACCTTACTCGTCC[G/A]CCTTGGAAGAGAACTGGGGTAAGCCTCCTGGCCATTTGAACTCGGATGGAGAGAATCTGTTGGTATATGGAAAGCAGTACGGAAACGTGTTCATCGGTGTTCAACCGACGTTCGGATACGAGGGTGATCC
D161	Cmo_Chr03	11.9	1522207	TGAGAAGCAGAAAGAAGCGATTAAATGAGAATCGAGAGAGACAGAGAAGGCTGAAGCAAGTGA[C/T]TAATTCATCGTCGCTATCTCATACAATGGCAGCCATTGGGMCTTGCTGTTCAACGCTTCCTGCAAGAAGGTRWACTKTTCTTCCTCTTCTKAACCCTTTA
D162	Cmo_Chr03	18	2114229	TGTCCCAGTGAGTTTCTCTGCCATCATATTTCCTCTCATCCTTAGCGAACTTTTCATCATCAAGGTCCTTCTGGTCACTCTTATGAATTTCTTTTGTACA[C/G]TGCTTGCTTTCATCCCTTCCTAAAAATGAGTCATACTGGTTCCCCCTAGCATTGTCATGGGAGAGCACTCGTTCATTTTTGTAGTCTCTAGAATGCTTCA
D125	Cmo_Chr03	32.2	4336691	CGCCTTGCCAGGTCCAGACAATGTCCTTCAGGGCGGGTCTTATATCGTCTTTCATTAACTTATGATATTCCAGAGTATCTCCGTTTGACTTCTTCATTTC[A/G]ACAATATGGAATGATGGGGTGACCTCGAAAATCTCTGCATCAATACATACAGCTCCTTTTCGACCTTCCTTGCACCCTTCGATCTTCAGTACGCCTTTGT
MM40	Cmo_Chr03	49.9	5182864	CCTTCAACTCGTTTTCCTCAACTGGGCTCTGTTCCCTGCCAGATACACCACTGTTCACGATTCCATTACCATCCCGTGCGTGGTGACTTGTTTCTCTTAACCCATTCTGCCTGCTAGCATGAGCATTCATCAGGAT[C/T]GAAGCTTGKCGTCAATCAGAATCAGAAAGATTGAGTACGTGAAGGTGTAGTTTCCCAGTATCTAAAATCCCTCTCCAATCAGCAGAACAATAGCACATAACTCTAAGCGGTGTTCAAGAACCCAAAGGCACCC
D124B	Cmo_Chr03	91.9	7750571	GTTGATTTTGAATTCCTCTTCGAAGGTTTTTTATCACGGAAGAATCCAAATAAGCAGGATCTTGAGTATATGATGCCCTCGGTTTGGTGGCCTGGTTC[T/A]CGTGAGGATGTGTCTCATGAAAGTAGCATGGATTTAACTACAACAGTTCTATCTGAAGCAATCAATCAG
D123	Cmo_Chr03	105.8	9355252	AATTACAGCCATGCCGATCCGTAACATCGCCGTTGGAAGGCCCGATGAGGCTACCAGTCCGGATGCTTTGAAGGCTGGGTTGGCTGAGTTCAT[C/T]TCCACCTTGATTTTTGTTTTTGCCGGCCAAGGTTCCGGCATAGCCTTCAGTAAGCTTACTGACGGCGGCGCCGCCACTCCCGCYGGCCTCATCTCCGCCT
MM37	Cmo_Chr03	122.3	10513048	CTTCACCAGCCTATCGAAATTCTCCCCGAAGTACTTCAATCCATAAACCTTCCCATCCTCGAAGCTGTTCTTGT[T/C]GTTGTTGTTGGTGCCAATGTCCAAATCTCTGTAGTTCAGGAAKGATTGTCTTGGATTCTTCGACACAAAGGGGG
MM2	Cmo_Chr04	0	2360404	AACCACAATAGAAACGAtGAAATACCTTGAGGCGGAGGCACTCCAACCGGAGGCTGACCTTGATTATAATAACTCATCCCTTCTTC[T/C]TCTTGAAATCAAcCACAGACGATGAATCCCCCGACGAACACAACCAAACCAGACAGTGACCTTCTCCGCCGGA
D81	Cmo_Chr04	15.6	3328581	GGCTTGATTGGCGCCACCTGGCGAGGGGAAGAAGAGGATCTGGCGGCGGCGTTGAGAGCGTGGTGGTGAAGGAAACAAGA[A/G]GTGGAAGCCATTGTTGGAGGRYRCAAGTGAGAATGGGAATGGAAGAGAGTGTAGAATGTAAGGTGGATTTTTGTGTTGTTGGTGTTATGGT
D82	Cmo_Chr04	43.1	5888366	CGGACGGAGGAGGTTAAACGRGAGAGAAAAGCGCGRAAGGCAGGGGTGGCGATAGGTGGCTGCGAAGGAGCTCCGGCGGAGGAAATCGGAAGTGTCGGT[A/G]GAGAAGCCATCGAATCGAAATCKWGAGTGAGATCTGGCGGTGCGATGTGATATTTACACAGTGGRTTTCCAGAGGAATTTATTTGTTCGTTTG
D83	Cmo_Chr04	56.8	6806989	CCAAAAGAATCGGAGATAACGGGGATTTCTCCGGGGGARGTGGAGGGGATAATGGAGCAAAAGAAAGAAACCCCACGTGGTTGGGAGCGGCGAGAAATTGAA[C/G]GGAAATTAGAAGTGGGSTTGCGAGACCATATCGGAKGAAATAGAACGACGGGGAAGGAGGTAAGGCCTGAGGTTAATCCGAAGCCAAATTGAGAGTCGCACTCCCGGA
MM3	Cmo_Chr04	76	8048534	CCTGAAAATGAAGTAGCAGAAGAAGTTGAGGATGAAAGCTCCAAAAGTAAGCAGAGTATTATATACAGAAACGGAAGAAGAAAACAATGGATGTAGATGCCGTAAAGGGGGAAACTGTTACGCACAGA[C/T]ACAGAAAAAGATCAAAAAGGAAAAAGGCGCGGTTTACAAAGGAAGAAGAGAAAGCAATCAGAATAGGAGCACAGAAATGGAAGAACGATGAAGAGAGTAGAGAGATAAGGCGGATGAAGAAGAGGAGC
D84	Cmo_Chr04	108.7	10462778	TTTCTACGGGATACGAGAAAACTGAATCAAAATCAATTGAGGAGTAGGTTGCTGCTGAAATTMGCTCGCTAATAAATACGTCGAACCCGCGAGTTTAGAG[A/G]CGTTWCTATTCGTGCCTGGAATCTGCTCSCRCCGTAGAGCAAATGGAACTCTACGAATCGTCGGCAAGATGCGTCGCTGCAGAGCAATAG
MM4	Cmo_Chr04	112.5	13385492	GGCATTTCCAGCAATGCGGACAGATAGCGGCCTCATACA[A/G]TTTAACCGTCAATTGAAGAGGTGTGACTATGACTTAGTcGCaTGGAGGAAAAGCGTGGAGCCTCGTGCCAGTGCTGACCTAAGAAAGGGCTTTGAATTGTTGGGTTTAGATGAAGGAATAGGATGGGAACTGTTGACGTC
D86	Cmo_Chr04	128.2	17386875	ATGAACAAAGAAAGGAGGCGATCCAGTATCCACGATATCACTAGTGTCACAAACGGAGATGTCTCRGCCGCCCAAGGACCRATCACCGGTCAAGCAAATGGCTC[A/T]GTAGCAGCTCCTTCTGGAAAACCAACAAAACAGCCTCCTCAACCTGCAGCTGGTCCTCCTGGTGTGGGAATGTATGGTGGTCCAACCATTGGACAGCCAGTGGG
MM6B	Cmo_Chr04	155	19105289	AAAGACCAAAAGGGAACCCTCCAGTTGGAGTTGAGCYGAATCCAGTGGAAAATGATGGCGTGGAGGATGTCTGCCAGTTAAAGAAGCTAGAGCTGGTACCAGCACC[C/A]GAGCTGACAGAATTATTAGCAGAAGAAYTtGTAcCAGTAAGCCCAAACGTCGTGCCAGaAGAGAACAAATTCGACGCTGGAGCTGAAGAACCAAACAGAgAACTGCC
D87	Cmo_Chr04	173.8	20759598	AAGTTTCACATACGTCAAGCAGAACTCTCTGGAAATGTATCATCAAATGGATTAGTTACATTGGCACCAAAATCATGCCCCCAAAGATATGTAACTGCAC[G/A]CCCCATTCCCAGTCATCTTCCGGAGGGTGTACAATGCCTTTCCCTGTAGCAATAGTTAATTGGACCCTCACAGCTAATTCCCTAGTCACATCTACATACA
MM48	Cmo_Chr05	0	329928	CTTCAAAGGACTTCCATATTGGCGAGCCAATCCAAAGTCACAGATCTTCATTTCACCCTGGTTGTTCAAAAGCAAATTAGATGTCTTCAAATCTCTATGAAGCACCCAATTACTATGGAGATACCTAA[T/C]ACCCTCCAATAGCTGAATCATTAGGCATTTTACTTCACTCTGACTAAACGGATGTTTCATGGTCTCCATAAGTCCTTTAAGATCATGCTCCATGTATTCCATTGCCATAAAAATGCTATCGAGGCTATTCCCC
MM47	Cmo_Chr05	33.4	1671759	TATAATCAATCATTCAACCGAGATTCCATCTTCAGAACCGGC[A/G]AATTTCGCCGCCGGAACACGCTCCTTGATCGGCGGGGGGAATCTAGCAGTAAAATTTCTGAACGGGAACTCATCGTCTTCACGGCAATCGTCCTCgAAA
D137	Cmo_Chr05	57.3	3025864	TAATTGTTGGTCTATTTTCCTGTTGCATTTTAATTATCATTTTGTAATTCCAAATTTTCGCACAGGCAATCTTCTGACTGGTGCACATGTGGTGGCAG[A/G]TCCTGCGCCACTATACGTGTTATATTTTCAGTAACTGTGCTAAAGAACCCATTTCTGCTCTCAAGTTTTTCCCGCATTACCTTTTTTCCCTCATGAAAAT
D134	Cmo_Chr05	121.3	9332230	ACCAAAACYCCATCAAGAAAACAAAGAAATTARTAYGAGGAGCTGATAGAGAATACCCAATAGGATAAAAATRAAGGGGAGA[G/A]TGGCGAAACAAATTTCTTCAATAATTCAAACTTCTTCCACAGCTTCTGCAATAAGTTAACGATCAGCTGCCAGTTCGTTGAGAGACAAATTAAACGGGAG
MM46	Cmo_Chr05	142.5	10537367	TTTATGGTTTTGTCTAAATCTCCAACACGATACACAACATGTAGCAATCTTCTCTTGTCCTCTTTCACCCAGTCTAAGAGATTTTCGGAGGAAGCACCAGTGCTTGCTTGGGCTGCATTTCCAGCTACAGTCATCCCGAGGTTGCTGCCTTCTCCCCTTAACA[A/T]CTCAGAAGCTTTCAGACCTACGTATTGCGATTGTGGAATAGC
D111	Cmo_Chr06	0	1785030	AAGATTGTAACTTGACGCCCGTAAAAGAAGACACTTTTCAACCAGTGACTGTCCATTTCGAACAAGGCCTCGGACAGAAGTACAGACAACCTTGTGGAAC[T/A]GGAATAGATTTCTCAAAGTTCGAAGAGTCGGAGTTAGTGAAAGTAAATGACACAGATGTCTATCCATTAGCTGTKAAAGCCGAGGCTTCTACCGAAGG
MM25	Cmo_Chr06	14.7	2650229	CTTTGGCTTTGGCTTGATGGAAGCTCCTTCGGTATCGTTTGGCTGGAGCTTGGTCTGAGGCTTCTTAGCTG[C/G]CTTCTTCAAACTAACATTTTCTTTATCGGATTTAGCCTGGAACGCCTTCGGTGAATTGCTCGGTTCACTGTTTTGGCCTGGACTGTGAACGGAGGTGCCCACTTCAGTAGCCAAGCTCTTATTTCTACCCAGTTTGGGAGATATTGGACGGGTGGTTGGTATCTATGCAAATCAAC
D110B	Cmo_Chr06	32.8	3660341	GAACCCTCCCCTCACCTTGGCTTTCAAGAAGTTGTCTTACCAGAACATTGTCTTCRAACACCTTCACTGTCACTATYGGTCCTGAGAACGCTCGTCGTTG[T/C]CCGTAAAYCTTGAATTTTTGTTGTAGTACTCGGAGATCTCCGCTTGTGACATGTGCTGCATTTGCATCACATATATCTGCTGTTGCTGGAGCTGCCATGC
MM24	Cmo_Chr06	69.2	9362613	GATGCAATTTCTGGCGATTGACGTTGAGGAGGCAGAGTTAAATTAAAAATTTGACATGGAAGC[G/A]GTTTAGTGTATCTCATAAATCACAAAAACAGTTGCGGACTTGAATACCTTCATAACCCGGGTCAAATTTCGTTCTCAGCAATTTTAGCCGGGCTTGATGGCATATCCAAAGGCATCCATTGCATCATATGAGAAAGGGCTACTTGATAGAAGATTTGTTTGCATTTCTTTGGGTGCTCAGAAA
MM23	Cmo_Chr06	102.2	11075236	CTTTATATCGTTgAATTTGAACCTAAATGGTGACTTGTTTTCTTAACCATACAGAGTGGATTGACcTTGACTACTGATGGAATATTGGGACCAATGACCCCAGAGTTGCCCGTAGAGGGTTTAGATTTGAACGATGTTCCTCCAGCTGAAGAGTGAAGATTCAAAGCTTTCCCACTGCTGTGTTCTGTACACTGTTTCAAATTGTACACAGAGGTCAGCCCTTGTAATTTGGTACGCAACTTAGCTCTTCATGTCGTAGCTTAC[C/T]RTTGAATGCTTAATGAAAGCCTTGCCTCTTCATTTT
D122	Cmo_Chr07	0	98705	CAGTGCACATTTGGTCCCCGTTTGCAGGAGGAAGAGATTAGGGTTTTGGCGAAGTTTGTAAAGATACAGGCAGATCGGGGGTGGCCAAACCCATAGATGC[G/C]GATTGATTTTTGCSCCAGAATATTATGCATTGGTTACCAATTYATAATTTATATTAACATTGTATATAATTCTCCCAAATCCCTATCTGAATCCATGGCC
MM36	Cmo_Chr07	21.2	1325516	CTGATAATCACAATTGGCTCACTGGTTCTCCCCGACACTCCAAATTCAATGATCGAAAGAGGCCAACACGAGGAAGCCAAAAAGAAGCTTCAAAGAGTCCGCGGGGTGGAGGACGTGGAAGAGGAATTTCAAGATTTGGTTGC[T/A]GCCAGTCAAGCCTCGAAAACGGTCGAACACCCATGGACCAATTTGCTGCAGAGGAAATACAGACCCCATCTCACAATGGCTATTCTAATTCC
D121	Cmo_Chr07	58.4	3470000	CATTACTTACGTCAGTCGCTGCTCTGGCATCCTCAGACATGGTCCCATAATGTTGTCCGCTTCCATGTCGCCACACATCATGCAGCTCCGAGAATTGATC[G/A]TGGGTCGCCGTGAACCCCGCCGCACCTTCCTCTGCAATGGTGGTAGACGGCGGTGGAATGGAGGAAGTGGTGGCGGTGGTGGGAGTTGGATTTTGTGCAT
MM35	Cmo_Chr07	77.4	4400783	AGGATTCCTCAGCATTGAACAAGGCGCAAACTGAAGTTGATAGAGT[G/C]TTACAAGGAAGGCCTCCTTCCTACGAAGATACAAAGGAACTTMAATTTTTGACGCGTTGTATCCTTGAGTCAATGCGCCTTTATCCACATCCACCTGT
MM34	Cmo_Chr07	93.7	5862864	CATGAGAAGGTACACTACTTGAACAAGATTAAAAAAAATCGAAAAAGGAAAAGATGATTGCTACCAGGCTTTTCATGGAGGACGGGATATGGTTGCAATAGATCATGATTAACACATTCAA[G/C]TAGTCCCAGCCTACCTCTTTTCTCTTCCAAAGCCCTATTATTAAGGTGTTAAAGCTATGCTTCAGAATTGCAGAACCAAATGGCCTCCCAAATAAATTCATTGTCAAAA
D119	Cmo_Chr07	131.8	7339989	GTTCTCAAAGTTCATTCTGRATTAGCTCAGAARCTGCAATTTACAGACAATGCTACAAAGAAGGGGAGGAAA[G/A]AAGGCATGTGATTGTGTAGCAAGGTTAAATTTGATGCCATAGTATCAACAGAAGCAAAGAACATGTARTACTGAG
D120	Cmo_Chr07	130.3	7464547	CGTGTGGTTTTGGACTTGTGTGAACAGCTTGAACAAGAGATTAGCTTTGAACAGGTTGARGGAGACTTTGACTCTCTTAC[C/A]GGAAAATGGCATTTTGAGCAGTTGGGAAGTCATCATACTCTCTTGAAATACTCYGTSGAGTCCAGAATGCACAAAGATACCTTTCTTTCTGAGGCTCTAA
D133	Cmo_Chr08	0	1366729	TTTTCACAAACTCGATATTACGGGCACCGCAAGTAGCTGTCACATGTGTGTTTCCCAACTTTGCTAGCTGAACAGCGTAATGTCCAACACCGCCAGATGC[T/A]GCAGTGATGAGAATGTTTGCTTGAGGGCCACTTCCATCAAGTTTGATCCCAGCAGCTTGGGTGAGAGCCTGGTGAGCTGTCAAAGCTGCGACAGGTAG
MM45	Cmo_Chr08	63.3	3372878	GACGAAGGTGGCCACAGATTCTCTCATGGACAATCGATGGACCGGGAATGACAGTAATCGTTTTGAAACAGAGGTGGTTCACTCTGCAAAAGCAT[T/C]GTTTTGATCGAAAGACGACTAGATGTGGTAAGCTACTTTTGAGTTAATTAAGGAGTGATACACCTAAACTCTCAAGGGCCCCTTTTCCTGTAAAATACCAT
D132	Cmo_Chr08	74.4	4725276	GCTAATGATTGCTSGAATCCTTCTTGGGATGAATCGTTTCCACGAGGGCCTCAATCTCTTCCTTGACTCTTTCAAACACGCCGGGGGCCTTTACTTCATC[A/G]GCTGGTGTAGTCTCGTCAATATCATCSCTTGTTCCATGTGTTTCTTTGTGATGGCGWGGTGATTCATGRGAGTGAATCACAGCCTCCATCTCTTCTTTAA
D131	Cmo_Chr08	127.4	7836500	TGTGTATGAAGATGTAAGCAATAGTYAAGACCTTAAAAAAAAKGMAAAACTGATAGTGTGTTGTCGTAACCAGGC[A/C]GTAGAAGCCTCATCAAAATGGAGCTCGCTACAACAAAGTCAAAATTACAAGACTGCTACTAAACAAAAACAACAGAT
MM29	Cmo_Chr09	0	618846	CCTTCTACAAATCAAGTAAAGAATAATAGCAACAATGATTCGGATCTTAATGACCTCACCAACAAGCTCTTGATCAAAACCCTTATTTCATCCGGCTGTCAAATCAACGGTG[C/G]TGATCCTACCAAACTAAATAGACCCCATTTCCCTCAAATATACCCTAGTATTAATGTCTCTAATTGGAACCTCTCATCTCC
D115	Cmo_Chr09	26.4	1921342	TGAGAATTAGGGTTTGGGGGATTTCGGATTTCGCCGCTCTGGTTTTCGCAGAGGCTTCTTTGATCATATCGCCGACGAGAAGCGTCATTTCTCCTTCCAC[G/A]ACCACCGCGATGAAGAATCCGGAATAGGGTTCCGGCGACGACGAGAAACGTGCTCGCCGRAGATCCCAAAAGACATGGATAYWATCTGAAAGCTTCTCAC
MM28	Cmo_Chr09	49.6	2643823	AATCGGAATCGTGGAAGTGGCGGAGATCATCGGGAGAACGGATTCTTTTGGAAGGAACTTGGAAATGGTAAGGGGGAGAGACGACAGAGACTCTTTGGGGCTGAGGGACCGGAG[C/A]AAGAATCATGGACTGGCTAGGACGAACRTCGACCGGAATACTGGCCGCCGGAGTMGGACGATKRGTCGGAGCGCGGAAATTGGGCGAAGGGATTGGGAATTCAGGGGATTTCG
D114	Cmo_Chr09	70.3	3888673	TGTCTACTTCCCTGTTGAAATGTACATTGCACAAATGAAGATCCCAAAATGGAGCACAAGATGGGTCAGCCTCCAAATTCTCAGCTTGGCTTGCCTCATA[G/A]TCACTATTGYAGCAGCATCTGGATCTGTAGCTGGAGTTATTCAAGATTCCAAGTCAATTAAGCCTTTTCAAACCATCTACTAATTCAATTCAAAATTTAC
MM27	Cmo_Chr09	87	5331559	GAACAGAAGCAGCAGGGGCGAATATGGAAACGTTGAGATCAAAATAGTGTAAAAAGTTGATCAAAATTGTAGTGTCAAACATAAACAAAGATATCGTTTGGAATCAACTCCAGCCAACTTTCTTCATGCA[A/G]GCCAAGAAGCAACTTCAGATTGATTCCATCGATTTTCTCTTCTACATTCCAGTAGTTGCAGCTTCTTGAYAAGGAAGTACAGTACGT
D113	Cmo_Chr09	103.7	6574817	GGGGAAGCGAAGTTGGATACRACGGGAATGGAAGCGGATTGGTCGGACATTACGGCAGAACTAAGAAACAAATTCAGAGAAATTGAGAAGAGCAAAACGA[T/G]AATCGGAGGAAATGAAGAAGAAACACTCGATTTCATCATTAGAAATTGAATCATATAAGAAAGAACAAGAAAGAGTTAGAAATTTGTCAAGATTTGAGA
MMN1	Cmo_Chr09	132.6	12100743	GGGAATTCCTYTGCTCGGCGATGAACGGAGCGATGTTATCCTGTTGAAATTCCTCCGAGCCAGAGACTTCAAGGTGAAAGATGCTTTCACGATGATCAAGAACACTGTTCGTTGGCGAAAGCA[G/A]TTCGATATCGARGCTCTTCTGGATGAGGATTTGGGGAACCAATGGGACAAAGTGGTGTTCTCCCATGGCGTCGACAGGGAAGGCCATCCAGTCTGCTACAACGTGTTTGGTGAATTCGAAAA
D163	Cmo_Chr09	127.7	12157260	CAAAAAGGATGGAGTCTTGGCTGSTTTTTAATGTGTACAAACGCGCACTCTTTRGGCTATGGATATCTGGACCTGAGGTTATTCCGGTTGTG[A/G]TTCACAATCGAAACTCGTAATTTTGTCGAGAAAATTGCTGGAGAGAAGTTTGTTGTCGAAACAAACGCGCGGCTATCCACAGAACTGCTGGAAGCCGTGC
MM52	Cmo_Chr10	0	102663	GAGGTGAGGGAGAGTTAAAGGGAAACCCTAAGTTGTGGGTGGGGAAACGTCCGTCGGCATCTGGGTTGAAGAGGCTGAGGCTGAGCTGAGCTGAGCTT[T/C]GGTTCTCTTTCTACAACTGYGTGCAACAGTAGAGGGATGGGATCTTTTTTGGTTTAGGGGTGGGAAGAAGGAGAAATGGGAAAGAGGTAGAGAGGA
MM51	Cmo_Chr10	39.1	1839608	CCTAATTGATCTCTCTCGCTTGCTTAGGGGTTT[G/C]TTCTCGAGTTTCGATCCCGATCTTGGATCTTAGGGCTAGGGCTTGGTTTTGGTTTGCTCTGAAATTCGAGG
MM50	Cmo_Chr10	59.8	3557558	TTGTTTTACTTCAGTTTGCTTCTTAATGAAAGAGGTGTTTCAATCTAAACGGGATGATAGTTGCTCCTTTGCTGGTCACAATTTAGATGGTTCTGATCCTTCTTGTGGATGGTTCAGAATGATACCGTGATATTATGTCGTGTC[A/G]AGAGATTTCAAATCGTGGCCTCTTGTTGTAACATTTTGTAATCCAATTCTACCACTCCCCATGTAAAATTTGAAGCATAAAAGAAA
MM49	Cmo_Chr10	91.5	5436061	GTCCTTCGGGTCGAATTCCTTCTTCACTAAGAATACAGAGTAGGGAAAAAAGAACAGTTAAATGAATGCACAATTCTCATGGAAGTATTTGTACTTGCC[A/C]AGAGCTAGGATGTGATCGATCAACTCGTAGTTCAGTTTTTATGATGATGGGGTGAAACAAAGCAAACTTCTTCAGCAACAAGAATTTCAATTAG
MM61	Cmo_Chr11	0	428131	CCATGTTTGGTTTTCCATTGTGTGGCCCAACTGGCTGGTACTCGTACTGCAAATTTTGTCTTTGCCTGTCCCTATTAGCAGGTGGAAAATTCTGCTGCTGCTTATGATATTGAAACAAATTC[A/C]TTTCCCGACGAGACTCCGACCCTCTTCCAAATCGGTTATTGATCTCATTACCTTTATGGTAAAATGAAGGSAACTGTTGCTGGCGTCTCAMATCTGAATTTGCTGGAGCAACC
D149	Cmo_Chr11	8.4	880608	GTGGATAATATGGAAATGGGGGCATCCCAGATGCAAGAGGGAAATGATGAAGATGACTGTACTGTGGCATTGCAGCTGCAGTCACATGATTTTGCCCATC[T/A]TGTTGATTCTTGCAGTGGTAGAAGTCCGTAGACGGCGGTATYAAAACTTGATTCGTGCCTCCAGGCAGATAAAAGGGATACTTTGTTTGAGTCAGTAATC
D150	Cmo_Chr11	37.5	2277564	CAACCTTATGCAACTTTGTGAGAATGTTTAACCGAGCCCACGAGGAGAACTGCAAGCAGATAGAGCTGGAAATGAAGAAAGCAACTGAAAGCGAAAAATC[G/A]AAGACCGGGCACATGCATAAGAGGTCAAGAACAAAACAGTTATCMCRCTCCCAGATCGAGATTGGCAATGTGAAGTAAGTTAGCATGTTGTGTTCTTTCA
D151	Cmo_Chr11	48.7	3211592	TAGATAACATAGCCTTCTTCCACCAGTRTCAAARAAGAAGGAAAAATCTGAGGGGTCGTCATAAGGAATGTAAGTAGGTTTGAATGA[T/C]GCAAAATCAGCAAGGTAGAGCCAATTCCAAGAAGTAACAAGTACATTCTCGCACTTAATATCACC
MM62	Cmo_Chr11	64.1	3935570	CCGCGTTGTTTTCAGCTGATAAGAGAGCTCCGTTGTCTTGGTGTTTTGGAGTTCTTTTCTTAGACCTTAAACTAAAAGAAGTGTAAAATACACAAGGTGCAAAAAATTGACTATTTCCCAGTTCCTGATTAGAGATGAAACCATACGCATCCAAGTCTTTTA[C/T]AAATATTTCAATTGGTTTGCCTCCTTCTCTATCTGCTTTCTCTGTAAATTCCATATAAACTAGCCATCAGATCCAGTTAAACATG
MMD4	Cmo_Chr11	83.9	4879457	TTTTTTGAGATGGGTTTTCTGTGTTTGGGTAATTTTGATCTTCTTTTCCCCCTTTAATGGCGGATTCTTCCTGTTTTTCTAGCTGAAATTACT[A/G]TGTTATGTTGTTTTTGAACTTCCCCTGAGCTGAAAAGGGAATTTAACCATCTCCTCCCCCTTT
D164	Cmo_Chr11	75.4	4995509	GCATCCAAACCCTTTGCCAATTTGAACCACAACATACCCCGATTCTTGGGTTTCAG[A/G]CAGTTTTCCCCAGATTGTTCCTGTTCTGGGTCTGTGAGTTTTGGATGGAATAGTGGCAGCAAGAGGAAGTTYAACAGGTCTAGAATGGAGGGTTTTGCTG
MM67	Cmo_Chr11	109.3	6747373	CTTAAGAACCACGATTTGGGGTCTTGGGGAGAGAGAGAAGGAACAGAGATGAAGAAAAAGGTTATGATAGACACGATCAAAGTGAAGTAGAACCAGAAGGTGAACGGATTYGGGTTCGGCGAGCGAAGGGTTTTTGAGGTTGCGG[GC/CG]GCGGTGCTTGACGGCGGCGGCTTTGAGGACGAACTTGATTTGTTGGGTTTGGGCTTCGACGCCTTTGGCACTGGCTCGTCTGATTCTTCGGTAATGGTCACCATTGATGGC
MM66	Cmo_Chr11	132.1	10917835	GTGGAAAACAAAGAGAAATTATACAACAATTGCATCATTTCAGTTTTAAAATGAATCCTTCCAGTTGGATCTCAGGGTACATCAAACGAAATATTATCCACCTAGCAACTACATTTTATCAAAGATTTATATGGTCACTTTGCACCAAATCTATTGTCATACTGCAAAACTGGGAATTGAAGAATGCATCGACAGGAAAGAAAGATCACGACGAACCTGCCGTTACCTTTTTTCGAACAATTCTCTTCCTCCGTGCTTTCGGTATTGATTCACCTTCAGAGACGGAGTCA[AC/GA]ACCGGTCTGTTTGAGACCGAGAAGTCCAAGACCAGAAGTTATGGCGTTCTTTGAAATAAACCATTTTGAGGAAGACCTATTAACGTCTTCCGAACGTCGGTT…
MM65	Cmo_Chr11	176.3	13465110	CCGACGAAAGTGCAGGTTGGGGTCCGGAAGGTAAATATCCTTCTCCGGCTGGTGGTCCGAAAGCATTCTTGACTTGAGGAGGCTGCTGGGGTACGGTACTACCGCTTCCAGCATATCCATAAGGCA[G/C]GGTGTCTACGCGACTTGAACCCGGCTGAGGCATAGGTGAAAATGTAGCTTGCATAGGCATGCTGTTYGGAAGAGTCTCTGGCATCGACGTTGGTTGGCTTGCATAGG
MM53B	Cmo_Chr12	0	317461	CAGGGCGTATGTAAGGAA[A/G]AAAGGAAGGAACAATGTTAGTGTGGATGACCTTGTGCAGGTCATTACTCCTAAAGGCAGAG
D138	Cmo_Chr12	49.2	2455189	CGATTGCAAGAGGATGWGCGTTTGGATAAAGACGGGAAAGCGGAGCCCCGGGAGAGTACTGGAGGGATTTTATGTACCTCCTTGCCTTTGGATTGTCTAT[G/A]AACTCGAGATCTTCCTCTCTTTGGCTACCCAGTATGTTAATTATCAGTTTGAGTTGATTCAAACATTCAGTACCTGGGAAGATAGGYTTCCTACCAAGAA
D139	Cmo_Chr12	74.8	8296341	TCCGTTCCTCCATTGAAGTACACTCCAATCTTCCCCTCACCATGTCGTTGGCCTCATCGCAGCTCAGCTTTCTCTCCACCACCCTCTCCTTCTCCTCCGC[A/C]CCCACCCCTCGCCGGTCCAACAACATCCTCCATTCTTTCCATCCTATAATCGCCTCTAAACTTCCTCCYCCCGCCGATGATCCTAA
MM55	Cmo_Chr12	98.8	9823672	CCAAGAAGAAAGCAAGCTTGAATTATTATGC[G/A]TAGAGCTATCGACAAAGCCCGACCATCACGGAGATGGCAAATCAAGAGTTTAAGCAGGAAGGTCGTCGACAAAAACCCGACAGTAGAAGCTCAACTTTCGCACTC
D140	Cmo_Chr12	118.6	10651571	CCTCYTCCAGGCAAAAAGCAAGCACWAAGCAACCAATCAAATGGCGGTAGCACGCTGGTGA[C/A]ATAGGCTCATCACTGCCTTACGCTTATCTAYAACTCACTCGCCGCCCACGCMAATGAAAGCGAAAGGTATTGACAGAAACCGTCTGATTACACGGCGGAG
MM69	Cmo_Chr13	11.7	552182	GGATTTGAATTTCATCTCACTTTGGAAGAGGAAGATCTGGTTCCTCCATGTTGGGGGCTTGTTTGGATTGATTTATCATTTGTGCTAA[A/C]TTTTTTCATCTTCTCCAGTTTGCTGAAAACGTTGTGTGAAATATCCAGCCCTCCACGCTCTACAACCACCGGCGTCGATGGCGGCGATGGCTCCTTGGAAGGCCCTTCTGGACTTCCGTAGCTGCTCCC
D158	Cmo_Chr13	0	1198434	GTCTTTGTRTTTCTCATTCTGCAGCCCTGCAGCAAATTGAAGGATGTATTYCTTATGAAATCGAAGTCCTTATCTGGGGC[A/C]TCTAATAGGACACCATCTCCGAGGCCGTCCACYAAAAGGGCTCCCGCATTCGAACCAGCACCGATAACCAAGTCATCTCT
D155	Cmo_Chr13	39.3	5542636	CTCCTCCGGTTCAAGTATATTCTCCCAGAAAGTGGAAACAGATTCATCTCCGGGTGTGCGTGTTGCAACCTCTACCTCGTC[A/G]AGATTTGATTGAGATGCCAACTTKGATAGGAGCCACTGCATGAAACCTGGGATTGGACTTAGAGTTGCAAATGT
MM14	Cmo_Chr14	0	302746	CCCTGTAgTTTCATTTCCCGGCGAAAATGGCAGGATCTGGAGTTGTAGCTGTGTACGGGAACGGAGCTCTCACCGAGACAAAGCAATCCCCCTTCTCCGTGAAAGTCGGATT[A/G]GCTCAAATGCTCCGCGGCGGCGTCATTATGGACGTCGTCAACGCCGAGCAGGCTCGCGTTGCTGAAGAGGCGGGAGCCTGCGCcGTCATGGCCCTTGAACGAGTCCCC
D102	Cmo_Chr14	8.5	1027915	TACGTTTTCTGAAACAAGGAAAAAGGAAACACCATACATTAGTATGTAGAAATTATATATATACATTCATGTCAAACACGAGTTGGGGTTTCTCTCTTCAAG[A/G]TCTGCAATTGTACATTCGACATTTACGGTTTCCCTTATTCTGCTACTATGTTGGCATCATCTCAGGAGCTGCCAAACCCAACCCTTCCCACCCCTCT
MM15	Cmo_Chr14	21	1688269	CTCCTTcAGCTCATCTTTAACGGAcTCAACATCTTCAAAGAACTTaTCGAGATTAACAGCAGTGGGGGAAGAGGAGGCGTTGCCCATCTCAACGACATGGCTGTCGCGGGAGAA[T/A]GAGCGAGAAGAGAACAAATCGTTCATTGGCAGCCCTTTGAATTTCTTCTGCAACCTAAGCGAAATCCCAGAAGAAGATTGGAGAAttTGGGTTAGTTCAAAAACCGGAGAATTGAAGAACCC
D101	Cmo_Chr14	28.4	2114244	CTGCAACGGATTAGGGTTCGAATCGGTTTCAGTGGTGGGCTCGTTCTTCACCTTCTCCAAATTCAACGCCACTTTACTTGTCGTATCCGGCGAATGCTCTTC[C/G]GCTAAGACAGAGAATTTGGCAGCGCGTTCAATTAGAGCCGAGTTCGTCGGGAACGTCAAATTGCAATTGAAGGCACYGAAGTAGGGTTTCGGAACGGAATC
MM13	Cmo_Chr14	63.5	3895051	CGAAGATCCCTGATTGTAAATTTCGATTGAGACCGAGACGCGTTCGACGCCGGATTTGAGACGAGTGAGCGTCGCCTTCTTGTG[T/C]GCGACAATGAACGGGACATCGGAGCTTGCGATCGTTGACGAGACGAACARAAAAGCCAGGAGGAGATGG154
D100	Cmo_Chr14	83.5	5714916	GGAGAGTGGATTCTAGGTTCAAGCTTACTGGAGTTCCAACGCTGGTCCGATGGGAGGCGAATGATAAAATCAGTGGTCGCCTTGAAGACCATGAAGCTCA[C/T]GTGGAGAAGAAAATTGATGCCCTTATTGCCAATTAACCATTGTTAGTGTCTGCTCCATAACACA
D99	Cmo_Chr14	91.7	10010511	TTCATCAGAACCGAAGCCGTCCTCTTTATTKGCAGGATCTCCATTGTTATTCTTATGTTGAGCAACAAATTTGGTAGCCATGCTGAAATGAAAAGGCCT[T/A]ACAGCGGGGTGGGTTATTGAGTGCATRGGAGGAGGTGTATTCAAAGAGTTGTTAATGAAGAAATTTTGGTGCAAGTGATTRTTGAACTCCAAGAACTGA
D98	Cmo_Chr14	114	11355341	TCCATTTATTAACTCCCCACAAACRGTTGCTTACTTCAGAGTCGGCTGCTTTTTTCCTATGGCGCTTCTCAATTCTCGACCGACCCATTCCAAATTCCACCGCTTA[C/A]CATCCCTCCGCCGCGAAATCCACCGTCCACGCCTGCCGATCATTCGTTTAACTCCGATCCCYGGTGACCCATTACCCTTAAATTATGTGGGT
MM12	Cmo_Chr14	121.3	11941614	ACAAGGAAAGGTAATTGAAAACATTACTTGAATG[T/C]TTTGACGAGTTGGGTTACCATCACAAACATTAGTTTCATCACCAATGCGCTCGCTCTCTTTCAGACCCACATGAGGCGGCATCGTTAGC
D96	Cmo_Chr14	129	12695917	ACAGGAGGAACCTGCCCCGCATCACCTCTATCGTCAAAACCGCTCTTTCGTGTGCCATGAGACGTTGCAGTTACTGATTCTGGAGGTTGGTCGTCTTTCCTATC[A/G]AAGTTCCGCTCACGCGAACGMCCGTAATTATCGTGGCTACGGCTACGACTACGGCTTCGGCTGTGACGGCGGGACCAACTCCGACTCCTGCT
D95	Cmo_Chr14	144	13595258	GCGGCGCTTGGTGGTCCGGTCGTACAAAGTGGTGATCGAGCACGAGGGGCAGACCACAGAGCTGGAGGTGGATGCCGACGAGAGYATATTGGACAGCGC[C/A]TTGGACAAAGGGTTAGACATTCCTCACGATTGYAAGCTTGGGGTGTGCATGACTTGCCCTGCTCGCCTTGTCAGTGGCGCCGTGGACCAGAGCGAAGG
D94	Cmo_Chr14	152.1	14062183	CCGTCGATCTCTCCCTCCACTTTCCCATGCCGTTCGATCTAACCCYTCTGCCTCCAGGTACACCTCGATTCGTTGCCGCGTCAATCGGACAGGTAACTC[A/G]TCGTACTCTCCCCAGAACTCTAACTCCAACTTCAGCGATCGTCCACCCACTGAGATGGCGCCTCTTTTYCCTGGCTGTGACTATGAGCATTGGCTCATC
MM10	Cmo_Chr14	183	15334346	GTGATGTACTCCTTCCTGGATCGTCTCATCAACTTGGGGCTCCCTCGAACAAGGGACTTTCAGGGACTGAACTCAA[A/G]CAGCTTTGATGGACATGGAAATTACTCCATcGGGATCCGCGAACAGAGCGTGTTCCCAGAAATAAAGTTCGACACGCTTAGCAGACCGAGGGGAATGGACGTTTGTATCACAACGACAGCTGAAACT
D141	Cmo_Chr15	0	2579228	TGTGATGGCAACTTTTCTCCAAAGCCAAATATAGGGGCAGCAGCTGCTTTYGGTACCTCAGAMGAAGCAATTTTTTCAGGTCTCGTGGTTGATTCCGGTT[T/C]TATCACATTGGCTGTAGTGCTAGATGGAGAKGCTGTTGGAAAGGAAAAAATGGAACTCTTTTCAGTAGTCACAGGAACATCAGATTTTGCTTGGTCATTT
D142	Cmo_Chr15	21	3567529	CACAAGCCAATGCCAATGTGTCCTCCGCCGCCGCCGGAATATGCTCTCTCAGAATATTCTCTGTAATGAACCCAACGCTATATTCCCACCCTTCTCTAAT[G/A]CTCTCCTGCACCACGTACCACACTTTCAATCTCTGGTTCTTCTTCGCCCACGTSTCCAATTCYTCCCTCAGCAAAATATCATCCTCCGTCCGATTCGCAT
MM57	Cmo_Chr15	33.2	4272808	CCAATGGCGCTCTCTGATAAACCCTCTCGCCAATCTCTCATCCCCAACTTCCTCTACTCTTCCTCTTCTTCCACTCGAACCCTCCCCTTGAAGAAGATGCTTCAGTCTCCACCCACTCTCGATG[A/G]CGTTTCTTCTTATCCTAAGAGCTTTGTCATTCCCGCTCCCAGCGAGCCGTCTAAGAAGATCGAGATGTACTCGCCGGC
D143	Cmo_Chr15	56.9	8237699	ATAAAGACAATATCTGAAGCAGGAACTTTTGGGTGTGGAGATGTTTTCACAATTTTTATTCATTATGTAAAGCTGTACAGGATATCACTTGCTAGAATCC[G/A]TGGACTAGAAGAACAAGCAGCAATAGCAAGAGGCARAGAGACCAGAAGAATAGAGAAGGAGATGACGACGACAATCAAGTCTGTCACACAAGCC
D144	Cmo_Chr15	90.6	9943329	AGTGGTACATTGAATGGCACAATCTGCAAGTTTAGTCTCTACTGGCCTCCTAAATTATGCCTTTACTCCTCAAAAGAATGCTTCATATTGGAGATATGAT[A/G]TGATAAAATCACGRCCATCCCCTCGTAGTCTYTGTATCAAAGCTGTGCAAGATACCGGAGGCCCTCGTAGGTTGGTTGATATCATTAG
D156B	Cmo_Chr16	0	64317	AAAAAAATTAAGAAGAAGAATGTAAAGGGAAAGAAAGAGATTCATACAATAAGCCAGATAACCCCGTGGTAGCCAAAGGAATG[C/T]AAGTGCCGAAAGATTCAGAAGAGTCCAAACAAGACGGAAACTCCAAGGATGATCAACCACAAAATATGCACSAGGAGGAGGGCCTGGCCAGGAATAGGAG
MM63B	Cmo_Chr16	3.4	107332	AATTCTCTTGGGCTCGACTTCATTCCAGTCGAAGGAAGTTAAGGGGGCGCAGAATTCACTGGTTTTGCTGTTGTTGAGGACAGAGAGGGGTTCGATAGAAGAATCTCCAACTTGCCAGAGGCGGAGATAGTCGCCGGAGGAGGCCAAGATGTCGGAGGAGTTGCGGAGAGAGGAGAGGGCAT[C/T]GGGATTGAACATGAGCTTGGTGGGTGGGTAGGGGTGGTCGAAGGAGAGAGAAGGATGCGTTTGAATGGAGAGGGAATCTGGATCAAAAGACACAATGTCGACACGGTTGGTGCACTGTTCGATGAAGCTACCAAGGGCTATGCGATTGGGGAAAGTGCGAGAGTGGGTGTGGGCGGAAGAGA
D153	Cmo_Chr16	46.5	1787915	GAAAAATGTAAACGAAAAGGAACATAGGAAGTGTTTGTGAAAATTCAGCATGAAGAAAATGGTAAACACTATACGACAATAAAATTTATTGAAACTTTGA[G/C]ATTTTGACACKTACATCACTTGCATTTACGCCAGCATATATGATTTTCACGAGAACATGATCTGGTCTAATGGGTAGTCTCAATGGTGCACGC
D157B	Cmo_Chr16	56.3	2234153	AGAGGAAGCTGACTGCATACCAAGAAGATGAAGAGGGCGATGACGGTATAAATAACCTTCTCTCTAAATGGAATTTTCCGATCGGCACTCTGCAC[T/C]TCAGGGAGAAATGAAAGGAACGGCCTAACCARATGAAGAACTCTAAATCCACCTCCCATCTTCCTTCAACCAACCTGTTATCAACAACGC
MM64	Cmo_Chr16	64.8	2823318	CAAAGAGCAGCGACCAAGTYAACGATCTTGGGGAAAAGGGGAGGAAAACTGAGGTGGCTYCAAGCTGTCGCTTGTTCGGGATCGATATCAT[C/T]GGTCATTCCAAGAGCCCAGTTCCACCYGAAATGGCTGCTGATCAACCGATTAGCGCACCAAATGAAATCACTGATGCAGAGCATAACTCA
D154	Cmo_Chr16	309.1	4613420	GATGGCAACGGCAGCCCAAGTACGCCASCCAGGGGAGTAGTAGCGGGCGCTACGTTTGACCTTGTCGTTGACGAATGTGTAGCGAAAGTG[T/C]TGGGTTACGTACTTGACATCCTCCGCCTCCAACCCAAACGCCTCCGTCGTCTCAAGTGTMACCAAAGTGCAAGAGGACGGCGGAAGCCGC
MMD2	Cmo_Chr16	299	6732872	AGTTTCTTTCTTGASGATTCCTGCATTGGAGATTGACCCAGAGCAACAACAGGACACTTGTGGAAAACAAAAATGATCCGAAACTTATTACAGGCTCTCTCCTTTCGTC[G/A]GCAAAATAACCCGTGTTACTTCAATACTTCAGGATCAATCGTTTCGAGATTCTGA
D160	Cmo_Chr16	292.2	7207113	GGACATCACCACAACTTTCCCAAGCTTTGTCTTCCATTCACAAGTCGACGATACCTGAAGTTGTGACTGTGATCGTGTTCGTGATCTTATTGGATCAT[T/G]GTTTGCCCAACTGTAAATGCTGTTGGCCACTTCTCAGAGGAGGGGCTAATATTGAATTTTCACTTCGCATGGGTTGCTCCTTTGGTCATTTTCGGTCTAG
D159	Cmo_Chr16	279.5	8028034	TCTCAATCAGAGSTGTGTTAATGGCGGAGGATCATCGCCATAGATAATCACCTCGAGCTCGATCTCA[G/A]ACTCCATCAACTCCKTACTCACTCCCTTCTCTTCCATCTCATCTGCCAATTCCTTYGCCCTACCTCCCTTTGCCGGTGGACATGGCCGCCTACCTCGTTA
MMD1	Cmo_Chr16	254.8	9108541	GAAGTGAAAAGAAGATAATGGATTCAGCTCAGAATGCATCTTCTGCTGCCGGAACTGGTGGAAGTGGTGGGAATGGATCAGTCATCAATGATACTTCAGCATCAACTACTGTGGATGATTCAAAGCAAAAC[C/T]TGAACCAAGTAATCAATTCCATACAGAAAACTTTGGGTATCCTCCATCAGCTCAACCTCACCGTTTCTAACTTCAATGCTGCCTATCAGCTGCCTCTTTTACAACGCCT
D109B	Cmo_Chr17	12.4	2482394	GATGAGCATAAACTTCAGCAGGAGTCTTCACATCATCAGCAAAGATATTCTCCCAATATCCTATAACATTGGATTGATTCAATGATGGATTATACTCCTCACGATGTAAAAGCATACGACCACC[C/A]GATTGTTTGATTTCTGATAATATGTCTTCTTTTAATCGTGCTTCCATGTGTTCTACCTACATTTGATC
MM21	Cmo_Chr17	0	3366981	GGGTAAGCATGCCAATGTCCTCCACCACCATTTTGGTTTAGTGGTCATCGGAGGGAAACGATAACTCGTAGGGATATCTTTGGCTGCCCGTGGTGTCATGCYAACATTTCTTTTCCTTGGTAACCTTGGGATTGTATGTAGCA[C/A]GCCACCTAGATCCCCGCTTAAGAAATGGGAAGATCCAGCACCTAGTTTTAAGGGAAAGACACCT
D108	Cmo_Chr17	23.6	6587015	ACCACAGATGCGGACCTCGTCCATTATGTGCAAGAGGCGATGGTCACAGCTCATGGCAGAATCAAGTAACATATTATTGTCTTCCTCTGTTAAATTTTAT[C/T]TTCAAYTTCTCTTATTTCTTCGTTAATTATGCAACCTATTGATGTCACCTGACCCAACTCCACTATAAAATCTTCCATTCTCAGTGTTTGTAAGTTTCYA
MM20	Cmo_Chr17	45.9	7811204	GATCCGGACTTACCAGCATTTTACTATGATCCTTTAATACATCCAATAACCAGCACCAATAAAGATCGCCGTGAAAAGAGAACTTAYGATGATGAAGATGATGATGATTTTGAATTGCC[G/A]GAGGGGGTTGAACCTTTTTTGAAGGACACTCAACTTTATACAGACACCACAGCTGCTGGCATCTCTCTTCTGTTYGCTCCACGCCCTTTTAACATGAGATCTGG
MM19	Cmo_Chr17	61.8	8587332	GAGGGTCCTGAATCTATTGGTACAGGAATTAAAGCAGCCATTAAGGAGAAGTTCCCAGATATTACAAACGTTGTGTTTTCAAGCTAGCCTTTTCTCAAGTTCATTTAGCTGCTGCA[T/C]TTAATGAACAGGTGCTGCTCCTCTTTCCAGAATACC
D107	Cmo_Chr17	84.4	10541588	TTCTGGAATTTCCAACATTAAGCGCACACAGAACTTCGCTGCAAAAGCTGCGGCTCAGCGGCTAGCTCAGGTTATGGCTTCTCAGACCGCCGTTGACGACGAAG[T/A]CGATCAGGACGATTTAGGATTTCGTTATAGTGCTCCTCCTCCTATTTCGTTGTCTAGGAATGTTAATAACGGTGGTAGACTTGCTGTTCCTACTGCGAAAACC
MM33	Cmo_Chr18	0	656498	GATGTTATTGGAGAGACACTAACAGGAACAGGAAACAGGGATGAAGGTTTTGCTTCCCAAGGCATAGGCGGCGGTGGAGAAGTAGGAAGAGGGGGTTGCTC[A/G]TCAAAGAAGCGAGAATCTTCAATTGAGCTTCCATTTTCGAAAAACCTTACACCCCCAGAATGTCGAGGAGCGTATCCAGCGCCATAATTAAAGTTTCGAGTACCGTGATGAGCATTTCC
D118	Cmo_Chr18	29	2678158	TCTTAGTTCATTCTCATTCTCATAATATTTTTCACACGCACTTCTGATGCACTGATAGTCATATGCAGCTCATGTTTAGCAAGTTTGAGTATGATGGGAA[G/A]CTCAACCCAACTTTTGTAGAAGGTGCATTTCAGCTTCCATTATCAAGTATAAGGGCTTATATTAAAGATCCCATAACTCCCAGGTTTG
MM32	Cmo_Chr18	48.6	3745830	GGAGAGGGCTAAGGCGGCGGAGAAAGCCTGCAGAGAGGAGGAAGCATTTTCAGGACTTCCATTTTGATTTTGGGTGGCGGAACAGAGGATTGAGGAAGAGGGTCTTGATTTTGAGGCCAATG[G/A]GGAGCTGAATTTGGGCTTCAAAAGGGGTTTTGAGAGGTTTGTGGGGATTGTGAGAGACATTGTGAAGGGATTAGGCGATGAATCTCTTGTGGGTTKGAAGGATTGGAAATGGC
MM31	Cmo_Chr18	54	8408564	CGTCGTACTATCACCAGTCGGGTTCGAAATGAACCCCAAATTGAAGAGATTTGAGGAAGGGTTGTTACTATTACTCGTATGACTTTGCATATCAGAAAATTGCATTAATCCATGAAA[A/C]GCCTTGTTTCCAAACAACCCTTGTTGAGATTGACTTCCATGATCCTCATGGAAGCTATTCTGGCTAGTTTGATCATTCAAGAAGAACGCCGCAGCCGCAGCCGAAGACGGCATTGCTTGTTGC
MMD5	Cmo_Chr18	66	9222055	ATTTTCAAAAAGAAATAAATGGGATATTGATGAAAGGAAGGAGATTCTCCAAAACAATCG[G/A]GGGTTCAAATCCCACGTGTTTTGATTAAGCTCTGCACATGCATGGGGTGAGGGGATTCTC
D117	Cmo_Chr18	72.2	9413389	ATGTCTCCGCTTGAAGGATGAAGATATGGAGGCTGTTTTGGCTGGGGAATCTCATAGTTTCCATTAAGCATTTTCACAACCATTGACATGGATGGCCT[C/T]AAGTCAGCAAAGGCTTGCACACAAACTAGACCTATTTGAAGCAACCACGACGCTTGGTCTCGTGGATAATCGCCTCCAAGRRTAGGATCGACAGCTGCAT
D130	Cmo_Chr19	0	53777	TTCTAATCAATTCGCCAACRAAGTCCATGATTGGCTCCGGTGCATCAAACTCGCAGCTAGGAAAGATAAGTGAAGTAGCAACGGGCCCTCGACAATGCTG[T/C]GTCTTTAATTCTTGTAACCCCCTTAAGTCTGGTAAATTTAATGCATATTTCTYCTCTTCACTTGGACAGGACACAAGGGACTCCAAGACTTTCTCACACC
MM43	Cmo_Chr19	32	2197449	GGATCCTTCTAGTTCTCTCGACAATGCCAAGGTTAAGGTGTATGATTCGCAATCCGATGTCTGGAAAGTCGTGGCAGAAGACATTCCCATTCACGACTTTTCGGATTCAGAGTCGCCTTATTTACTCGC[C/A]GGGTTAACCCAGAAACTTCATGTCATCACCAAAGATGCAAATAACAACATAACCGTYATGCAAGCCGGTGTGAGAAATCACCATSTGGCTGAATTGTCGTCGTCCTCGTCGTCCTCGCAAGATATCTGC
MM42	Cmo_Chr19	53.3	6726931	ACGTTTGTAAATACAAAGGATTCATCTGCGACAAAGTCCCCGATTACAAAACCACCGCCTTGGCCGGAGTTAGCTTTAACAACTTCGGATTCGGTGGTTCTAACCTGATTCTCA[C/A]TGGCTTCATCGACCGTTTGCCCGACATTACTTTCTTCCATGCAAACTCCAACAACTTCTCCGGCACCGTCCCCGAACTCATCTCCGATCTCCGATACTTCTACGAGCTCGATCTCAGCAACAACAAATT
D128	Cmo_Chr19	67.7	7668588	TAGATCAAATGAGAGAAAAAGCTTCTAATTCCATGGAAGATYCAGAATCCTGCTGCGACATGAACTCCGCCGCCGCCGTGGAGGAAGAAATCCGACCAGG[T/G]TGCTCTGTTTTGGAACAGGGGAGAATGAAGAACAGGATGATTTGCAGAGAGTGTAATCATCGGAATTCGACAGTGATTCTGTTGCCTTGTCGGCATCTGT
D127	Cmo_Chr19	75.4	8120796	GCAGCGAGTGCCGCTGCTGCGGCGATTGCTGTTAATGGATTGTTCGGCGGAAAATTAGGAGTCGAGGATTTGGTTCTCGCAGGGCTGAAATCGGAAGAGA[G/A]AGTTTCTGGATACCATGCGGACAATGTCGCACCTGCGATTATGGGCGGTTTCATTCTGATCCGGAATTACGAACCCTTGGAATTGATCCGCCTGAAATTC
MM41	Cmo_Chr19	98.2	9160809	TTGAGCAAGCTGCGACTGTGTAAGTTTCTTTTCAGT[T/A]CGGGCTTGCATAATTGCCTTCTTCAGCTCAGTTGGCACCCGGTCAT
MM58	Cmo_Chr20	0	379786	AGGGATTCATCTATGTTACTGCGGTGGATGAAGATGCCAATTCGCCTTCTACAAGGTCAGGGCTGAACAATCTGTACAAGGAAGCTGAAAA[T/C]RCATCCAAGTTGCTAATAATCTCTAGGGTTTCTAATCAAAAGGTTCTCCCATGGATAGTGTCTTCCACCGGTGCAATTCGATGCTTCGACACAGTTTCACTAAGCCAGAAGCTGTCATTGCATAGGCACGCCAAGGTCCCAATCTTCCTACACCTCTTTTTATGGGACAGAGAATTGATGGC
D145B	Cmo_Chr20	5.7	1036421	GAACGTTTGGAAACACGACRWCAAACCTTTATACTTATCCTAATTCATATGGTCATGTAAGCAATAGTAGTGTAAGGCTGAGGAGGCACATAATGCAGGC[C/T]GATGAGTCGCTGAGCAGAATCTGTTTCTTCCTGTTTTGTTGCTTAGTGTTGTGTCTTTTATTATTCTAAGCCGCTYGCTTTAGATCATTTCTAGNNNNNN
D147	Cmo_Chr20	46.5	3337299	GAAATCTCAACTGGGTTTTGCTTTGTTTCTCAGATGGAGACGACCCTTTTGCTGAATTGAATTATGAGAACACGA[A/C]GAAGTGTAGAGAAGCTATTTTTTTGGTATCCTGCTCATAGGTTTTCCGAGCCCATACTTGAGTTTTCTGTGCGTTTTGTTCAAATTCATCC
MM59	Cmo_Chr20	60.7	4020149	AATACCCAGACCACCTCCAATGTCAACTACGCGCATGTTGGCACCRAGACGGACCAATTCACAATAGATCTGAGCRGCCTCACCAACGCCA[C/T]CGGCGAGCAAGGTAGTGGAAGGAATCTGGGATCCAATGTGAAAATGTAGCAATTGAAGGCAATCAAGCATATCATGCTGTTTAAGTTTCCCRACCACCCGAAGAATCTGGGTGGTCGTAAGTCCAAATTTCCCTTTCTCGCCAGACGTAGACCCAAAATGACCAGAATGTTTGGTTCTCAGCTTCGCACGCACGCCAACCACAGGGCGAACGAAGAGTCTTTTGCTCAAATCAATCACTAAATCGAGCTCTTCCTCTTGTTCGAGAACAACCAC
D148	Cmo_Chr20	89.2	6560435	GGATTGGATTATGAACCATTGTTTTTCACTTCAAGATGTTTCAAGCATGAGAGACTCCATAAAGAAGCATTTCAATTGTGAGGATTCGCGTAGC[A/G]ACSGTGATCTGGAAATCGGGATGAACGTTCATGTTTCAGAAGTCGATAAATCATGTGTTCCTACAGAACAGATTTCATGTTTGAAAAAGGATACT
MM60	Cmo_Chr20	117.5	11694574	CGATACAATAATGCAGATAATTGCTGAAGCCACAATACCGGCAGTTGGTTCACATGGCCTTATGTGCATGACAGATGACCTTGAAATGGATTACGACGACGACATGGACGATCTGGATGA[C/T]GAATCTGAGCTCGATATAGAAAGCAGCGGTGAAATAGTGTATGCACTTTGACAATTGATATCAAAGTGCAGAAATGAAAAATTAGGGGACTTTTCTTTTGGGACTGGTTCTGAC
