# Supplementary material for: A Major QTL Located in Chromosome 8 of Cucurbita moschata Is Responsible for Resistance to Tomato Leaf Curl New Delhi Virus
Source: Front Plant Sci. 2020 Mar 20;11:207. doi: 10.3389/fpls.2020.00207 (PMC7100279; doi:10.3389/fpls.2020.00207)
Supplement: TABLE S2 — SNPs used in all the QTLs validations. The chromosome and genetic position in each C. moschata × C. moschata and C. pepo × C. moschata linkage maps is indicated. Genomic position is shown in the last version of the C. moschata (v1.0), C. pepo (v4.1) and C. melo (v3.6.1) genomes available in Cucurbit Genomics Database (http://cucurbitgenomics.org). Flanking sequence of all markers is provided as well as the oligonucleotides used in the HRM genotyping assay. Markers that failed to show the expected polymorphism between parental sequences are marked as no data (−). Query cover, identity and E-value of Blast alignments with chromosome 11 of C. melo is also provide. Markers without significant similarity with chromosome 11 of C. melo, considering a minimum overlap between sequences of 70%, are shown as not applicable data (n/a). Striped and dotted lines are enclosing the interval position of the QTLs identified in the F2 (PI 419083 × PI 604506) and F2 (MU-CU-16 × PI 604506), respectively. [file Table_2.XLSX]

## Sheet: Hoja1
Supplementary Table 2. SNPs used in all the QTLs validations. The chromosome and genetic position in each C. moschata x C. moschata and C. pepo x C. moschata lickage maps is indicated. Genomic position is shown in the last version of the C. moschata (v1.0), C. pepo (v4.1) and C. melo (v3.6.1) genomes available in Cucurbit Genomics Database (http://cucurbitgenomics.org). Flanking sequence of all m…
		C. moschata x C. moschata (C. moschata v1.0)				C. pepo x C. moschata (C. pepo v4.1)				C. melo v3.6.1
Marker name	Genotyping tool	Chromosome	cM	Genomic position (bp)		Chromosome	cM	Genomic position (bp)		Chromosome	Genomic position (bp)	Query Cover	Identitie	E-value	SNP and flanking sequence	HRM forward oligo	HRM reverse oligo
DMP25	Agena Biosciences	8	-	48116		17	0	7160145		11	32952261	0.98	0.8623	3e-41	GTCTTTCTCGTTAAGAATCGTTTGATTCCRGCGGAGGACGGTGAAGTTCTTCTCCCTCGGCCGAACGACTTGCAACGCTCCCAGGTTTTCAAGA[T/G]CAGCCCCTKGTTCTTCACTTTCTCTCTASTAAAATCCATGGATAGAAGGAATGAATAAGCTAGCTTATCTCTAAATG
DMP29	Agena Biosciences	8	-	125448		17	0	7238678		11	33120557	1	0.7925	2e-46	TTTGGGTTTGGAGGGAAATGTTACCTTCATCTGCAACCGCCGCAAATTAGAGAATAAACCTCCATATCTCTCGCAGGCATCTCTCTCCTTGTTTCTGTCT[G/C]TGTGTGTTGTGGTCATATTGAATAGAATGTTGCATATTTGCTGAAACTTAGAACCCTTTGGRCCTAACATCCAGGGAGTTGATCCAGCATCCGAAACCT
DMP27	Agena Biosciences	8	0	150814		17	-	7266686		11	33179023	1	0.8671	2e-42	CATCTAAGTTATCAGCTCTCAAGTGCAAGGCTGCTG[C/G]CCAATCCTCGCCTACTTCCACYGTCTATCGGGGAATTTATGGTCCTTGGACCGTTGATCCTTCCGACGTTAGAGAGGTTCCTYTCACTTRCTCTTTCTCTTCTTTTC
DMP28	Agena Biosciences	8	0	168330		17	0.3	7282521		11	33218708	0.84	0.848	9e-46	AGCTAGGACCTAACCATTTTMAGATGCAGTGTTTTTGGCTTTGTTATCATACCTTCTTTTACATTATTGAAAATTTGTATMTTTTTCCSGTAGATTTGGGC[A/C]AACTTGGGGGCCTTGCTGTGCTTATTCATGAGCTTAATCATATTGATCCTGAAGTTAGGAAAGTGGCAGCATGGATTCTTGGAAAAGCCAGTCAGAATAAC
DMP30	Agena Biosciences	8	0	176271		17	0.3	7290504		11	33227547	1	0.8963	9e-57	ATAATAAGRTTTGAATGCAGGAATAAGTTACCTTGTTTCTGACTTTCTTGAAATCAAGCACCCGGAGTGACCTTAACTTGTGAA[T/C]GACATACAATCTATAGTTTGGCTTCTTCGTAATATTGTTGTCTAACAAACTAAGAAACTGAAGTTTTGGAAGGGAYGCC
DMP32	Agena Biosciences	8	0	277933		17	1.1	7389780		11	33431287	0.97	0.8908	7e-59	CAATATTTTCATCTGACAACTTTAATTCGGACAAGCACAAGATGGAGAGATTTCTACATGCTGGAAGATTTTCTATTGCTTCAATTTATGCTCCTA[T/C]ATCGTTTGCTCCACTTCCTTTGATAGTCCTGAGGAATGTCGAAGGAATMTCKTCATTTGCTGCTTCTGGTTCGTTAAAGTGT
DMP34	Agena Biosciences	8	3.5	561788		17	3.3	7658175		n/a	n/a		n/a	n/a	GAATGCAACCTGCGTCAAGCTCTCGCCGGCWTCCAAAACCAKTGCTCTGGGGTACTCCACAACCTTTCCAACCTTCCGCCCTTCAATCCCCCTCTTTCC[C/T]TCAAATCCCAACTTCAATCTACCTTCTCGAGCCTCCAAAACCAAGCGAAACGTGCACTTGACTCCAGAATTTC
DMP35	Agena Biosciences	8	8.2	775388		17	7.2	7865861		11	32309183	0.98	0.8387	2e-31	TCAATCCCACACCGAGCAATGGACTCGCCCGARCGCTCGGGGACGTTAACTCCGCCAATCTAYGCCGCCGTCTCGGTCCCGTTTCGGTGGGAAGAAGAGCC[C/T]GGCAAGCCTAGGTTTAGTAAYGTYRCYACCACCACCAACACCRACACCGACACCGTCACGTCTCCGTGCCTAGAGCTACCTCCAAGGCTT
snp_7926165	HRM	8	9.4	835380		17	8.3	7926165		11	32417562	0.9	0.7511	1e-30	TAATCGGAACTAAATACGGGCAAATTTGTAATTTAAAAAAATGAAATAAAATTAAAAATGAGATTTAAATATTTATAATTTAATAAAAAAAAATAAATTTAAAATGGAGATATTAATATAGTTAAGTAAGATATTCCCTCACCCACCCACACAAGTTGAGGAAAATAAAAATGGTCCAAATTTGGTCTCTGAAAGAGAAAAA[A/]TAAAAGGAAAGGAAAGAGAGACCAAAATGGGCGTTGGATGAGCGAAAGAATTGCGTCGAAAATTAGTCCCATAGATTCATTCACTTCCCACTCTCCAC	CCACCCACACAAGTTGAGG	ACGCCCATTTTGGTCTCTC
snp_8018381	HRM	8	10.9	930344		17	9.1	8018381		11	32657719	1	0.8646	1e-59	ACGATCATTCAAAATTTTTGCACTGACTACAGTTCCAAATTGGCTAAAAAGGTTCCTCAGATCTTCAGGTTTGACATCCCAAGCAAGATTCCCAA[T/C]ATAGATTTTGTAAGGACTTTCATAAATTATGTTCTTCCTGGGTGATGAATGCAGGTTATTGCGATTTCTCATTTTGGGATTCATATCAACAGCAAA	GGTTTGACATCCCAAGCAAG	CGCAATAACCTGCATTCATC
DPM37	HRM	8	11.7	970250		17	9.4	8056822		11	32841739	0.99	0.8864	6e-93	TGGATACCAAGATAGTGTTCCTGTTGATAAATTTTCTAATAGCTTTGACATCAGCTTTGAATTCCTTGTCTACAGGGACACGCCACAACTTGATATTAAAATATTGAGCAGCCTTATCATATGCAGAATGTGC[A/T]GACTCGGGTATGATYCTGAACATTGAGGGAAAACTAAATTAAATTAAGGGTCAACAAGAAACrTATTGAACAGAACATGCATGAAAACACGGCGTATACATTTCAGGTTTTGTAATTCCCTTCTTGGAT	TGAGCAGCCTTATCATAT	TTTAATTTAGTTTTCCCTCAATGTTC
SNP_8061105	HRM	8	11.7	974394		17	9.4	8061105		n/a	n/a	n/a	n/a	n/a	GGTTGCCATTAAATTTGACATATGAAACCAGTGGAAGAAGAATACGTTGTTTTCCTCGGTGATAAATAAACACCATTTCATCAGTTACAGGTTTCA[T/C]AACTTAGCCTGAAGAACACTTCTACTCCTAATACACATCATCAATTCAATAGCCAAAAATAGTTTAAACTTGAGTTCTTAGTCA	TCGGTGATAAATAAACACCATTTC	TTGGCTATTGAATTGATGATGTG
DMP39	Agena Biosciences	8	11.7	975139		17	10.5	8061808		11	32836444	1	0.8988	1e-57	TTCCCCCATTTCTTTTCCTTCACTGGAAAATTTTGCTATAGCAAGAGAATGTGWTAAAGATCAAACCTGTACTGAGTGAGGGCCTGGTCGGAAAG[C/T]AGTTCGTCGGCAAGCGTTGCTTTCCTCTCCTTCTTTGTTAATCTACCYGAGAAGAAGTCCAAAGAAGACTCGACC
DMP11	Agena Biosciences	8	11.7	987429		17	-	8074110		11	32820387	0.8	0.8321	3e-32	GATCCCTTACGAAYTGGATATTTWTCGTTGTCGAGTGCAGTTCTTAAAGGAATTTCTGATGGTTTATCTCGAGGAAARAAATCTGAAGA[A/C]ATGGAGAAACTGGTGTGGTTTGATTTTCTTCACTATTTAGACCYTKTTGTTTCTTAAACCTTYCTTTAATTTTTTTTTTCTTCAC
DMP10	Agena Biosciences	8	11.7	991682		17	-	8078076		11	32817197	0.93	0.8263	2e-41	AGTTTTTCATTTATTTATTTTACTCATGTCCAGCTGAAAGAAGATCATCATTTGAAGCATGGMGGGAGAATGCAATTAGGTCTCTTTCT[C/T]AAGGTTGTGCAATGCCCCTTTACTGATTTTAGATGCTTACACTTTGAWGTACTTTTCATTTTTCTTTCTGTTTGGYATTGATCACAA
DMP42	Agena Biosciences	8	11.7	1043369		17	-	8130930		11	32741844	0.75	0.84	3e-23	CATCATTTTCTTGGAACCAACTCTTTTATGCACTTCCATAATTGCGATGCAGCTTATTGAATATTATTAAGCGCTACCAAAGCCACTTTGAAGGGAGAAGTCAAAGTCAAAGTC[A/C]AAATGAGGTTGATACAAAGGTCAGTGAGCAACTTTTTTAACCTTTTTCTTACAAATATRAACCTCTAATCTTATTTCTGCTRAGTTTTATGCAGGAGCATGAAGAATCTG
DMP43	Agena Biosciences	8	11.7	1051550		17	11.3	8139034		11	32735086	0.85	0.7427	3e-22	TAATTCATTCTATAATTCTTCACTTTTCYGCTGGATAAGGTCCCATATGATCCGGACKCCTCTAARTCCCGCTTGACCTGCTCTCCACCGTCTAATCCACGCGTTGTTCTTCTCTGA[A/G]TTTTCCATTTTTGGCTTCCTCGATTCTCGGTGCGGATARTTTTCCTTTTTCTTTTAGTTTCCTTTCTTTCCATCCAAACAGACTTTAATCCGAGAAAATCCATTARCTGGACTCG
DMP44	Agena Biosciences	8	11.7	1051656		17	11.3	8139140		n/a	n/a	n/a	n/a	n/a	TTTTCCATTTTTGGCTTCCTCGATTCTCGGTGCGGATARTTTTCCTTTTTCTTTTAGTTTCCTTTCTTTCCATCCAAACAGACTTTAATCCGAGAAAATCCATTA[G/A]CTGGACTCGGATTCCTTTCGCCGCACCATYTCACASCCTACTKCTCTCTCTAATTTACTCCCATTTTCCGTTTCCCAGCTCGTTAATCCAACCTTCTCTTTGCACTCTCTTCTGA
DMP41	Agena Biosciences	8	11.7	1079011		17	12.6	8165929		11	32704126	0.89	0.8696	2e-32	CGCTCTCGTTCCGAATGGAGCACCCTTACCGCATACGCCACACCACTGGTAAGAGGCCTCTCGAACGCAGTTCGTTC[C/T]GTGTACCTCGCAAATGTCCTCTATATGTATCRAAGTTAGTGACTAATAGAG
snp_8202510	HRM	8	11.7	1116660		17	12.1	8202510		11	33628541	0.98	0.8471	5e-47	TATAAACAAAAACCTAGTGTTAGATTGAAGCAATACCAATCCCACTTCTTGGCCATCAGAAGCGTGATGAGAAGACCCCTGATCTTTTG[T/A]GAAGAGCTCAGCTAAAACAGAAGCATGCTCTTTGTTCAGTTTTACATCTGTTTCTTCTTGATGATATTTGTTAATGATCTCT	ACTTCTTGGCCATCAGAAGC	GAGCATGCTTCTGTTTTAGCTG
DPM6	Agena Biosciences	8	-	1203621		17	13.4	8282173		n/a	n/a	n/a	n/a	n/a	TGTGTACTGGATAGAGGCAGTACCACAATCAAGTTGGYCATCTTTTATCGCTAATGTCTCTTCACTGAAGATAGCATTAACAACTCTATCATATATACT[C/T]GAGTCCTCAGATGTTTTCATYGTTCGTAGAATATCTGGACATGAAAGAAAACCAATCAATATTCAAATAAAAGAAACTAAAGAAGTATATTATTTTTCTTTTAGGTTAAATTACGAAGCTTAGCACTTAAATGTCCAGGTTTGTGTCTATTTCATCCATGAACT
D133*	Agena Biosciences	8	18.8	1366729		17	-	8442503		n/a	n/a	n/a	n/a	n/a	TTTTCACAAACTCGATATTACGGGCACCGCAAGTAGCTGTCACATGTGTGTTTCCCAACTTTGCTAGCTGAACAGCGTAATGTCCAACACCGCCAGATGC[T/A]GCAGTGATGAGAATGTTTGCTTGAGGGCCACTTCCATCAAGTTTGATCCCAGCAGCTTGGGTGAGAGCCTGGTGAGCTGTCAAAGCTGCGACAGGTAG
DMP17	Agena Biosciences	8	28.3	1776886		17	18.1	6961356		n/a	n/a	n/a	n/a	n/a	TACCTCCTCTGCCGATCCTTCAACGGATCGAATCCCGCTACGAACACAACCGTCGCCGGGAATTCCTCYAMTTCCG[A/c]AATCGCCTCCGCATTCGGCCCGCTCACATTCGATGCAGAATGGTCTCGATCCGATCCTTCCGGTAARAACGCCCTCCATAGCCAATCTGTTCTTTTAAGCGAAACGATGTATCCTGGATCTAATT
DMP18	Agena Biosciences	8	37.5	2055479		17	21.1	6683665		n/a	n/a	n/a	n/a	n/a	AYATCTAMGCTTTTAGAGATTCTCAACCYGTGCAAAGTTCWGTCTTCTTGTAACCTMTGTTATTATTTACATGTGGGGTTTAGGACTAAATATATTACTATTTTGCAATGCAGAA[C/T]GCGAATGACGAACCATCTATGCAAGACGACGAAGTCCAGGAGAATAGTGAGGACGAGTCCATGGAGCAGGAAGAAGAC
DMP19	Agena Biosciences	8	39	2123506		17	21.4	6617900		n/a	n/a	n/a	n/a	n/a	ACATCCCTCCATCTTTCTTCCTCTACTKCAGTCCATAAGAACTCCAGTCAGCCAAAGGGAAGTACTCTTCAAGGCCAGACCCAGATATC[A/G]TTTCGGGGAGATTTCAAGCCAKCCTTTACTCAGATGCAACACATTCCTAsTAGCAGTCACTCTTCATCTACCAGTGGAAAATTAAGAA
MM45*	Agena Biosciences	8	62.3	3372878		17	-	5364172		n/a	n/a	n/a	n/a	n/a	GACGAAGGTGGCCACAGATTCTCTCATGGACAATCGATGGACCGGGAATGACAGTAATCGTTTTGAAACAGAGGTGGTTCACTCTGCAAAAGCAT[T/C]GTTTTGATCGAAAGACGACTAGATGTGGTAAGCTACTTTTGAGTTAATTAAGGAGTGATACACCTAAACTCTCAAGGGCCCCTTTTCCTGTAAAATACCAT
D132*	Agena Biosciences	8	72.5	4725276		17	-	3548499		n/a	n/a	n/a	n/a	n/a	GCTAATGATTGCTSGAATCCTTCTTGGGATGAATCGTTTCCACGAGGGCCTCAATCTCTTCCTTGACTCTTTCAAACACGCCGGGGGCCTTTACTTCATC[A/G]GCTGGTGTAGTCTCGTCAATATCATCSCTTGTTCCATGTGTTTCTTTGTGATGGCGWGGTGATTCATGRGAGTGAATCACAGCCTCCATCTCTTCTTTAA
*These markers were used in the Agena Biosciences set of 137 SNPs evenly distributed throughout the C. moschata genome (Supplementary Table 1).
