# Supplementary material for: A Major QTL Located in Chromosome 8 of Cucurbita moschata Is Responsible for Resistance to Tomato Leaf Curl New Delhi Virus
Source: Front Plant Sci. 2020 Mar 20;11:207. doi: 10.3389/fpls.2020.00207 (PMC7100279; doi:10.3389/fpls.2020.00207)
Supplement: TABLE S3 — List of SNPs with their predicted effect on gene function on candidate region for C. moschata parents and for the six transcriptomes of C. moschata. Gene affected, SNP location, reference and alternative alleles, allele causing the predicted high impact, type of change and genotype for each accession is shown. Note that genotypes are coded with number of allele, where 0 means the reference allele and 1,2,3 refer to the alternative allele in the displayed order. Genes with related function to plant virus resistance are marked with ∗. [file Table_3.xlsx]

## Sheet: Hoja1
Supplementary Table 3. List of SNPs with their predicted effect on gene function on candidate region for C. moschata parents and for the six transcriptomes of C. moschata . Gene affected, SNP location, reference and alternative alleles, allele causing the predicted high impact, type of change and genotype for each accession is shown. Note that genotypes are coded with number of allele, where 0 me…
										Resistant				Susceptible
										PI 604506	PI 381814			PI-419083	PI 369346	PI 264551	PI 482527	SUD-CU-13	ECU-46	SUD-CU-8
Gene code	Functional annotation	Chr	Position	Mapping marker name	Reference allele	Alternative alelles	Effect	Type of change		USA	India			China	Costa Rica	Guatemala	Zimbabwe	Dominicane Republic	Ecuador	Cuba
CmoCh08G001070	Chloroplast inner membrane import protein Tic22	Cmo_Chr08	561788	DMP34	C	T	MODERATE	missense variant		1/1				0/0
CmoCh08G001110	Nucleotide-sugar transporter/ sugar porter	Cmo_Chr08	576098		A	T	MODIFIER	intron variant		1/1	.			0/0	.	0/0	.	.	.	.
CmoCh08G001110	Nucleotide-sugar transporter/ sugar porter	Cmo_Chr08	576345		A	T	MODIFIER	intron variant		1/1	.			0/0	0/0	.	.	0/0	.	.
CmoCh08G001130	Ribosome inactivating protein (3.2.2.22)	Cmo_Chr08	586706		GGAA	CGAAACAGA	HIGH	frameshift and missense variant		0/1				0/0
CmoCh08G001130	Ribosome inactivating protein (3.2.2.22)	Cmo_Chr08	586724		ATAGT	AT	HIGH	frameshift, splice donor, splice region and intron variant		0/1				0/0
CmoCh08G001130	Ribosome inactivating protein (3.2.2.22)	Cmo_Chr08	587940		T	C	MODERATE	missense variant		1/1	.			0/0	.	0/0	.	0/0	.	.
CmoCh08G001130	(Ribosome inactivating protein) (3.2.2.22)	Cmo_Chr08	587963		ATA	AA	HIGH	frameshift variant, splice region variant		1/1	.			0/0	0/0	0/0	.	.	.	.
CmoCh08G001160	E3 ubiquitin-protein ligase (6.3.2.-)	Cmo_Chr08	603533		GTCAGCCT	GT	MODIFIER	intron variant		1/1	.			0/0	.	.	.	0/0	.	.
CmoCh08G001190	Unknown protein	Cmo_Chr08	613134		C	G	MODIFIER	intron variant		1/1	.			0/0	.	0/0	.	0/0	.	.
CmoCh08G001250	WRKY transcription factor 6-1	Cmo_Chr08	644249		C	T	MODIFIER	intron variant		1/1	.			0/0	.	0/0	0/0	0/0	.	0/0
CmoCh08G001300	Pentatricopeptide repeat-containing protein, putative	Cmo_Chr08	689158		CGTGG	CA	MODIFIER	intron variant		1/1	.			0/0	.	0/0	.	0/0	.	.
CmoCh08G001300	Pentatricopeptide repeat-containing protein, putative	Cmo_Chr08	691312		G	T	MODIFIER	intron variant		1/1	.			0/0	0/0	.	.	.	.	.
CmoCh08G001300	Pentatricopeptide repeat-containing protein, putative	Cmo_Chr08	691399		C	G	MODIFIER	intron variant		1/1	.			0/0	0/0	.	.	.	.	.
CmoCh08G001310	Beclin-1-like protein	Cmo_Chr08	699207		AGC	ATGC	MODIFIER	intron variant		0/0	.			1/1	.	.	.	1/1	.	.
CmoCh08G001310	Beclin-1-like protein	Cmo_Chr08	700464		CTGT	CT	MODIFIER	intron variant		0/0	.			1/1	.	.	.	.	.	.
CmoCh08G001370	Fiber protein fb11	Cmo_Chr08	770547		T	C	MODIFIER	intron variant		1/1	.			0/0	.	0/0	.	.	.	.
CmoCh08G001380	DUF688 family protein	Cmo_Chr08	775388	DMP35	T	C	LOW	synonymous variant		0/0				0/1
CmoCh08G001420	Vesicle transport protein SEC20*	Cmo_Chr08	793092		C	A	MODIFIER	intron variant		1/1				0/0
CmoCh08G001420	Vesicle transport protein SEC20*	Cmo_Chr08	793257		C	T	MODIFIER	intron variant		1/1	.			0/0	.	.	.	.	0/0	0/0
CmoCh08G001420	Vesicle transport protein SEC20*	Cmo_Chr08	793522		G	A	MODIFIER	intron variant		1/1				0/0
CmoCh08G001420	Vesicle transport protein SEC20*	Cmo_Chr08	793998		C	T	MODIFIER	intron variant		1/1				0/0
CmoCh08G001420	Vesicle transport protein SEC20*	Cmo_Chr08	795510		GATA	GATATA	MODIFIER	3 prime UTR variant		0/0				1/1
CmoCh08G001450	Translation elongation factor G, mitochondrial	Cmo_Chr08	812218		A	G	MODIFIER	intron variant		1/1	.			0/0	0/0	.	.	.	.	.
CmoCh08G001460	Leucine carboxyl methyltransferase, putative	Cmo_Chr08	817861		A	G	MODIFIER	intron variant		0/0	.			1/1	.	.	.	1/1	.	.
CmoCh08G001460	Leucine carboxyl methyltransferase, putative	Cmo_Chr08	823736		G	A	MODIFIER	intron variant		0/0	.			1/1	.	.	.	1/1	.	1/1
CmoCh08G001460	Leucine carboxyl methyltransferase, putative	Cmo_Chr08	825784		A	G	MODIFIER	intron variant		0/0	.			1/1	.	.	.	1/1	.	.
CmoCh08G001460	Leucine carboxyl methyltransferase, putative	Cmo_Chr08	825831		ATC	AC	MODIFIER	intron variant		0/0	.			1/1	1/1	.	.	1/1	.	.
CmoCh08G001460	Leucine carboxyl methyltransferase, putative	Cmo_Chr08	826633		G	C	MODIFIER	intron variant		0/0	.			1/1	.	.	.	1/1	.	.
CmoCh08G001470	BZIP transcription factor bZIP80*	Cmo_Chr08	835323		AACACACA	AACACACACA	MODIFIER	5 prime UTR variant		0/0				1/1
CmoCh08G001470	BZIP transcription factor bZIP80*	Cmo_Chr08	835380	snp_7926165	G	A	MODIFIER	5 prime UTR variant		0/0				1/1
CmoCh08G001470	BZIP transcription factor bZIP80*	Cmo_Chr08	837485		T	C	MODIFIER	intron variant		1/1				0/0
CmoCh08G001470	BZIP transcription factor bZIP80*	Cmo_Chr08	837855		T	G	MODIFIER	intron variant		1/1				0/0
CmoCh08G001470	BZIP transcription factor bZIP80*	Cmo_Chr08	838344		C	G	MODIFIER	intron variant		0/0				0/1
CmoCh08G001470	BZIP transcription factor bZIP80*	Cmo_Chr08	838547		T	C	LOW	splice region variant and synonymous variant		1/1				0/0
CmoCh08G001470	BZIP transcription factor bZIP80*	Cmo_Chr08	838573		GCTCT	TCTCC, GCTCC	MODERATE	missense variant and synonymous variant		1/1				0/2
CmoCh08G001470	BZIP transcription factor bZIP80*	Cmo_Chr08	838573		GCTCT	GCTCC, TCTCC	MODERATE	missense variant		2/2	.			0/1	.	0/0	.	.	.	1/1
CmoCh08G001470	BZIP transcription factor bZIP80*	Cmo_Chr08	838595		A	G	LOW	synonymous variant		1/1	.			0/0	.	0/0	.	.	.	0/0
CmoCh08G001470	BZIP transcription factor bZIP80*	Cmo_Chr08	838606		T	C	MODERATE	missense variant		1/1	.			0/0	.	0/0	.	.	.	0/0
CmoCh08G001470	BZIP transcription factor bZIP80*	Cmo_Chr08	838653		C	T	HIGH	stop gained		1/1	.			0/0	.	0/0	.	.	.	0/0
CmoCh08G001470	BZIP transcription factor bZIP80*	Cmo_Chr08	838658		C	T	LOW	synonymous variant		1/1	.			0/0	.	0/0	.	.	.	0/0
CmoCh08G001470	BZIP transcription factor bZIP80*	Cmo_Chr08	838988		C	T	LOW	splice region variantand intron variant		0/0				1/1
CmoCh08G001470	BZIP transcription factor bZIP80*	Cmo_Chr08	838998		A	G	MODIFIER	intron variant		0/0				1/1
CmoCh08G001470	BZIP transcription factor bZIP80*	Cmo_Chr08	839062		T	C	MODIFIER	intron variant		1/1				0/0
CmoCh08G001470	BZIP transcription factor bZIP80*	Cmo_Chr08	839226		T	A	MODIFIER	intron variant		1/1	.			0/0	.	.	.	0/0	.	0/0
CmoCh08G001470	BZIP transcription factor bZIP80*	Cmo_Chr08	839270		CAC	CGAC	MODIFIER	intron variant		1/1	.			0/0	0/0	.	.	0/0	.	0/0
CmoCh08G001470	BZIP transcription factor bZIP80*	Cmo_Chr08	839578		CTT	CTTT	MODIFIER	intron variant		1/1				0/0
CmoCh08G001470	BZIP transcription factor bZIP80*	Cmo_Chr08	839835		C	T	MODIFIER	intron variant		1/1				0/0
CmoCh08G001470	BZIP transcription factor bZIP80*	Cmo_Chr08	840107		TTGT	GTGC	MODIFIER	intron variant		1/1				0/0
CmoCh08G001470	BZIP transcription factor bZIP80*	Cmo_Chr08	840187		A	G	MODIFIER	intron variant		1/1				0/0
CmoCh08G001470	BZIP transcription factor bZIP80*	Cmo_Chr08	840212		C	T	MODIFIER	intron variant		1/1				0/0
CmoCh08G001470	BZIP transcription factor bZIP80*	Cmo_Chr08	840229		T	C	MODIFIER	intron variant		1/1				0/0
CmoCh08G001470	BZIP transcription factor bZIP80*	Cmo_Chr08	840258		G	A	MODIFIER	intron variant		1/1				0/0
CmoCh08G001470	BZIP transcription factor bZIP80*	Cmo_Chr08	840336		TGAG	TAA	MODIFIER	intron variant		1/1	.			0/0	.	0/0	.	0/0	.	0/0
CmoCh08G001470	BZIP transcription factor bZIP80*	Cmo_Chr08	840356		G	T	MODIFIER	intron variant		1/1	.			0/0	.	0/0	.	0/0	.	0/0
CmoCh08G001470	BZIP transcription factor bZIP80*	Cmo_Chr08	840367		G	T	MODIFIER	intron variant		1/1				0/0
CmoCh08G001470	BZIP transcription factor bZIP80*	Cmo_Chr08	840378		AT	CG	MODIFIER	intron variant		1/1				0/0
CmoCh08G001470	BZIP transcription factor bZIP80*	Cmo_Chr08	840399		G	T	MODIFIER	intron variant		1/1				0/0
CmoCh08G001470	BZIP transcription factor bZIP80*	Cmo_Chr08	840628		T	G	MODIFIER	intron variant		1/1	.			0/0	.	.	.	0/0	.	.
CmoCh08G001470	BZIP transcription factor bZIP80*	Cmo_Chr08	840642		T	C	MODIFIER	intron variant		1/1				0/0
CmoCh08G001470	BZIP transcription factor bZIP80*	Cmo_Chr08	840655		A	G	MODIFIER	intron variant		1/1				0/0
CmoCh08G001470	BZIP transcription factor bZIP80*	Cmo_Chr08	840669		T	C	MODIFIER	intron variant		1/1				0/0
CmoCh08G001470	BZIP transcription factor bZIP80*	Cmo_Chr08	840686		CTC	CTTC	MODIFIER	intron variant		1/1				0/0
CmoCh08G001470	BZIP transcription factor bZIP80*	Cmo_Chr08	840718		CTAA	TTAT	MODIFIER	intron variant		1/1				0/0
CmoCh08G001490	Chromodomain-helicase-DNA-binding protein 1-like protein*	Cmo_Chr08	858361		T	C	MODIFIER	intron variant		1/1				0/0
CmoCh08G001490	Chromodomain-helicase-DNA-binding protein 1-like protein*	Cmo_Chr08	858487		GACACACG	GACACG	MODIFIER	3 prime UTR variant		1/1				0/0
CmoCh08G001500	Autophagy-related protein 3*	Cmo_Chr08	864939		C	G	MODIFIER	intron variant		1/1				0/0
CmoCh08G001500	Autophagy-related protein 3*	Cmo_Chr08	870590		C	G	MODIFIER	intergenic region		1/1				0/0
CmoCh08G001500	Autophagy-related protein 3*	Cmo_Chr08	870660		T	A	MODIFIER	intergenic region		1/1				0/0
CmoCh08G001500	Autophagy-related protein 3*	Cmo_Chr08	870813		C	G	MODIFIER	intergenic region		1/1				0/0
CmoCh08G001610	Chloroplast RNA-binding protein 33	Cmo_Chr08	930344	snp_8018381	T	C	MODERATE	missense variant		1/1				0/0
CmoCh08G001630	Kinase family protein*	Cmo_Chr08	940269		A	C	MODIFIER	intron variant		0/0				1/1
CmoCh08G001630	Kinase family protein*	Cmo_Chr08	940467		T	C	LOW	splice region variant&intron variant		0/0				1/1
CmoCh08G001630	Kinase family protein*	Cmo_Chr08	940981		G	A	MODIFIER	intron variant		1/1				0/0
CmoCh08G001630	Kinase family protein*	Cmo_Chr08	941091		T	C	MODIFIER	intron variant		1/1				0/0
CmoCh08G001630	Kinase family protein*	Cmo_Chr08	941133		G	A	MODIFIER	intron variant		1/1				0/0
CmoCh08G001630	Kinase family protein*	Cmo_Chr08	941311		T	C	MODIFIER	intron variant		1/1				0/0
CmoCh08G001630	Kinase family protein*	Cmo_Chr08	941335		TGG	CGA	MODIFIER	intron variant		1/1				0/0
CmoCh08G001630	Kinase family protein*	Cmo_Chr08	941344		G	C	MODIFIER	intron variant		1/1				0/0
CmoCh08G001670	WRKY transcription factor-like protein*	Cmo_Chr08	962127		G	A	MODIFIER	intron variant		1/1				0/0
CmoCh08G001670	WRKY transcription factor-like protein*	Cmo_Chr08	964254		T	C	MODIFIER	3 prime UTR variant		1/1	.			0/0	.	.	.	.	.	.
CmoCh08G001670	WRKY transcription factor-like protein*	Cmo_Chr08	964357		T	C	MODIFIER	3 prime UTR variant		1/1				0/0
CmoCh08G001670	WRKY transcription factor-like protein*	Cmo_Chr08	964448		G	A	MODIFIER	3 prime UTR variant		1/1				0/0
CmoCh08G001670	WRKY transcription factor-like protein*	Cmo_Chr08	964591		A	G	MODIFIER	3 prime UTR variant		1/1				0/0
CmoCh08G001670	WRKY transcription factor-like protein*	Cmo_Chr08	964702		T	C	MODIFIER	3 prime UTR variant		1/1				0/0
CmoCh08G001690	(Sphingosine phosphate lyase, putative) (4.1.2.27)	Cmo_Chr08	971720		A	G	MODIFIER	intron variant		1/1	.			0/0	.	.	.	.	0/0	0/0
CmoCh08G001700	Fcf2 pre-rRNA processing protein	Cmo_Chr08	974394	SNP_8061105	T	C	MODIFIER	3 prime UTR variant		1/1				0/0
CmoCh08G001700	Fcf2 pre-rRNA processing protein	Cmo_Chr08	975139	DMP39	C	T	LOW	synonymous variant		1/1				0/0
CmoCh08G001710	BZIP transcription factor*	Cmo_Chr08	982177		GTTTTTTTTTTTTTTTTTTTTTA	GTTTTTTTTTTTTTTTTTTTTA	MODIFIER	intron variant		1/1				./0
CmoCh08G001720	DNA primase large subunit, putative	Cmo_Chr08	986850		C	T	MODIFIER	5 prime UTR variant		1/1	.			0/0	.	0/0	.	0/0	.	.
CmoCh08G001720	DNA primase large subunit, putative	Cmo_Chr08	987429	DMP11	C	A	MODERATE	missense variant		1/1				0/0
CmoCh08G001720	DNA primase large subunit, putative	Cmo_Chr08	991682	DMP10	T	C	LOW	synonymous variant		1/1				0/0
CmoCh08G001720	DNA primase large subunit, putative	Cmo_Chr08	993061		G	A	MODIFIER	intron variant		1/1	.			0/0	.	0/0	.	0/0	.	.
CmoCh08G001720	DNA primase large subunit, putative	Cmo_Chr08	993271		G	A	MODIFIER	intron variant		1/1	.			0/0	.	0/0	.	0/0	.	.
CmoCh08G001720	DNA primase large subunit, putative	Cmo_Chr08	994749		C	T	LOW	synonymous variant		1/1	.			0/0	0/0	0/0	.	0/0	.	0/0
CmoCh08G001720	DNA primase large subunit, putative	Cmo_Chr08	994856		A	G	LOW	synonymous variant		1/1	.			0/0	0/0	0/0	.	0/0	.	0/0
CmoCh08G001720	DNA primase large subunit, putative	Cmo_Chr08	994877		GTCA	ATCG	LOW	synonymous variant		1/1	.			0/0	0/0	0/0	.	0/0	.	0/0
CmoCh08G001730	Squamosa promoter-binding-like protein 16	Cmo_Chr08	996936		T	G	LOW	5 prime UTR premature start codon gain variant		1/1	.			0/0	.	.	0/0	.	.	0/0
CmoCh08G001730	Squamosa promoter-binding-like protein 16	Cmo_Chr08	997065		G	T	MODIFIER	5 prime UTR variant		1/1	.			0/0	.	.	.	.	.	0/0
CmoCh08G001730	Squamosa promoter-binding-like protein 16	Cmo_Chr08	997078		A	C	MODIFIER	5 prime UTR variant		1/1	.			0/0	.	.	.	.	.	0/0
CmoCh08G001750	MADS-box transcription factor 1*	Cmo_Chr08	1017332		ATTTTTTTTTA	ATTTTTTTA	MODIFIER	intron variant		1/1				0/0
CmoCh08G001750	MADS-box transcription factor 1*	Cmo_Chr08	1017511		A	T	MODIFIER	intron variant		1/1				0/0
CmoCh08G001750	MADS-box transcription factor 1*	Cmo_Chr08	1017540		T	C	MODIFIER	intron variant		1/1				0/0
CmoCh08G001750	MADS-box transcription factor 1*	Cmo_Chr08	1017648		C	T	MODIFIER	intron variant		1/1				0/0
CmoCh08G001750	MADS-box transcription factor 1*	Cmo_Chr08	1017784		T	A	MODIFIER	intron variant		1/1				0/0
CmoCh08G001750	MADS-box transcription factor 1*	Cmo_Chr08	1017797		T	C	MODIFIER	intron variant		1/1				0/0
CmoCh08G001750	MADS-box transcription factor 1*	Cmo_Chr08	1017927		CAGGA	CA	MODIFIER	intron variant		1/1				0/0
CmoCh08G001750	MADS-box transcription factor 1*	Cmo_Chr08	1017937		G	A	MODIFIER	intron variant		1/1				0/0
CmoCh08G001750	MADS-box transcription factor 1*	Cmo_Chr08	1018002		A	G	MODIFIER	intron variant		1/1				0/0
CmoCh08G001750	MADS-box transcription factor 1*	Cmo_Chr08	1018144		A	T	MODIFIER	intron variant		1/1				0/0
CmoCh08G001750	MADS-box transcription factor 1*	Cmo_Chr08	1018181		CTTTTTTTTTTTTA	CTTTTTTTTTTTA	MODIFIER	intron variant		0/0				1/1
CmoCh08G001750	MADS-box transcription factor 1*	Cmo_Chr08	1018205		G	A	MODIFIER	intron variant		0/0				1/1
CmoCh08G001750	MADS-box transcription factor 1*	Cmo_Chr08	1018208		A	G	MODIFIER	intron variant		1/1				0/0
CmoCh08G001750	MADS-box transcription factor 1*	Cmo_Chr08	1018217		ATTA	ATTTTA	MODIFIER	intron variant		1/1				0/0
CmoCh08G001750	MADS-box transcription factor 1*	Cmo_Chr08	1018222		G	T	MODIFIER	intron variant		1/1				0/0
CmoCh08G001750	MADS-box transcription factor 1*	Cmo_Chr08	1018411		G	A	MODIFIER	intron variant		1/1				0/0
CmoCh08G001750	MADS-box transcription factor 1*	Cmo_Chr08	1018428		T	C	MODIFIER	intron variant		1/1				0/0
CmoCh08G001750	MADS-box transcription factor 1*	Cmo_Chr08	1018434		G	A	MODIFIER	intron variant		1/1				0/0
CmoCh08G001750	MADS-box transcription factor 1*	Cmo_Chr08	1018447		T	A	MODIFIER	intron variant		1/1				0/0
CmoCh08G001750	MADS-box transcription factor 1*	Cmo_Chr08	1018488		TTAGGGGT	TTAGGGGTAGGGGT	MODIFIER	intron variant		1/1				0/0
CmoCh08G001750	MADS-box transcription factor 1*	Cmo_Chr08	1018519		A	G	MODIFIER	intron variant		1/1				0/0
CmoCh08G001750	MADS-box transcription factor 1*	Cmo_Chr08	1018526		C	T	MODIFIER	intron variant		1/1				0/0
CmoCh08G001750	MADS-box transcription factor 1*	Cmo_Chr08	1018654		ATTTTTTTTG	ATTTTTTTTTG	MODIFIER	intron variant		0/0				1/1
CmoCh08G001750	MADS-box transcription factor 1*	Cmo_Chr08	1018698		A	C	MODIFIER	intron variant		1/1				0/0
CmoCh08G001750	MADS-box transcription factor 1*	Cmo_Chr08	1018783		C	T	MODIFIER	intron variant		0/0				1/1
CmoCh08G001750	MADS-box transcription factor 1*	Cmo_Chr08	1018868		A	T	MODIFIER	intron variant		1/1				0/0
CmoCh08G001750	MADS-box transcription factor 1*	Cmo_Chr08	1018987		A	C	MODIFIER	intron variant		1/1				0/0
CmoCh08G001750	MADS-box transcription factor 1*	Cmo_Chr08	1019039		GT	AA	MODIFIER	intron variant		1/1				0/0
CmoCh08G001750	MADS-box transcription factor 1*	Cmo_Chr08	1019099		C	G	MODIFIER	intron variant		1/1				0/0
CmoCh08G001750	MADS-box transcription factor 1*	Cmo_Chr08	1019117		GAGATTACA	GA	MODIFIER	intron variant		1/1				0/0
CmoCh08G001750	MADS-box transcription factor 1*	Cmo_Chr08	1019164		A	G	MODIFIER	intron variant		1/1				0/0
CmoCh08G001750	MADS-box transcription factor 1*	Cmo_Chr08	1019213		C	A	MODIFIER	intron variant		1/1				0/0
CmoCh08G001750	MADS-box transcription factor 1*	Cmo_Chr08	1019222		C	T	MODIFIER	intron variant		1/1				0/0
CmoCh08G001750	MADS-box transcription factor 1*	Cmo_Chr08	1019253		T	G	MODIFIER	intron variant		1/1				0/0
CmoCh08G001750	MADS-box transcription factor 1*	Cmo_Chr08	1019426		T	C	MODIFIER	intron variant		1/1				0/0
CmoCh08G001750	MADS-box transcription factor 1*	Cmo_Chr08	1019439		T	A	MODIFIER	intron variant		1/1				0/0
CmoCh08G001750	MADS-box transcription factor 1*	Cmo_Chr08	1019585		TAG	TAAG	MODIFIER	intron variant		1/1				0/0
CmoCh08G001750	MADS-box transcription factor 1*	Cmo_Chr08	1019594		C	A	MODIFIER	intron variant		1/1				0/0
CmoCh08G001750	MADS-box transcription factor 1*	Cmo_Chr08	1019689		AATTTTTCTTTTTCTTTTTTTTTTTTT	AT, AATTTTTT	MODIFIER	intron variant		1/1				0/2
CmoCh08G001750	MADS-box transcription factor 1*	Cmo_Chr08	1019973		G	C	MODIFIER	intron variant		1/1				0/0
CmoCh08G001750	MADS-box transcription factor 1*	Cmo_Chr08	1019991		T	C	MODIFIER	intron variant		0/0				1/1
CmoCh08G001750	MADS-box transcription factor 1*	Cmo_Chr08	1020066		C	T	MODIFIER	intron variant		1/1				0/0
CmoCh08G001750	MADS-box transcription factor 1*	Cmo_Chr08	1020096		T	A	MODIFIER	intron variant		0/0				1/1
CmoCh08G001750	MADS-box transcription factor 1*	Cmo_Chr08	1020115		C	T	MODIFIER	intron variant		1/1				0/0
CmoCh08G001750	MADS-box transcription factor 1*	Cmo_Chr08	1020232		C	T	MODIFIER	intron variant		0/0				1/1
CmoCh08G001750	MADS-box transcription factor 1*	Cmo_Chr08	1020246		T	A	MODIFIER	intron variant		1/1				0/0
CmoCh08G001750	MADS-box transcription factor 1*	Cmo_Chr08	1020247		G	A	MODIFIER	intron variant		0/0				1/1
CmoCh08G001750	MADS-box transcription factor 1*	Cmo_Chr08	1020250		AGTTGA	AA	MODIFIER	intron variant		1/1				0/0
CmoCh08G001750	MADS-box transcription factor 1*	Cmo_Chr08	1020333		C	G	MODIFIER	intron variant		1/1				0/0
CmoCh08G001750	MADS-box transcription factor 1*	Cmo_Chr08	1020403		GAA	GA	MODIFIER	intron variant		1/1				0/0
CmoCh08G001750	MADS-box transcription factor 1*	Cmo_Chr08	1020475		T	C	LOW	synonymous variant		1/1				0/0
CmoCh08G001750	MADS-box transcription factor 1*	Cmo_Chr08	1020651		C	T	MODIFIER	3 prime UTR variant		0/0				1/1
CmoCh08G001760	MADS-box transcription factor*	Cmo_Chr08	1023872		AATATATATATATA	AATATATATATATATATATATA	MODIFIER	5 prime UTR variant		1/1				0/0
CmoCh08G001760	MADS-box transcription factor*	Cmo_Chr08	1027416		C	T	MODIFIER	intron variant		1/1	.			.	0/0	0/0	.	0/0	.	.
CmoCh08G001760	MADS-box transcription factor*	Cmo_Chr08	1027704		T	C	MODIFIER	intron variant		1/1				0/0
CmoCh08G001760	MADS-box transcription factor*	Cmo_Chr08	1029669		C	G	MODIFIER	intron variant		1/1				0/0
CmoCh08G001760	MADS-box transcription factor*	Cmo_Chr08	1029680		C	T	MODIFIER	intron variant		1/1				0/0
CmoCh08G001760	MADS-box transcription factor*	Cmo_Chr08	1029726		G	A	MODIFIER	intron variant		1/1				0/0
CmoCh08G001760	MADS-box transcription factor*	Cmo_Chr08	1029763		A	C	MODIFIER	intron variant		1/1				0/0
CmoCh08G001760	MADS-box transcription factor*	Cmo_Chr08	1029784		G	A	MODIFIER	intron variant		1/1				0/0
CmoCh08G001760	MADS-box transcription factor*	Cmo_Chr08	1029853		GTA	GTTA	MODIFIER	intron variant		1/1				0/0
CmoCh08G001760	MADS-box transcription factor*	Cmo_Chr08	1029872		GTA	GATA	MODIFIER	intron variant		1/1	.			0/0	.	0/0	.	.	.	.
CmoCh08G001760	MADS-box transcription factor*	Cmo_Chr08	1030036		T	C	MODIFIER	intron variant		1/1				0/0
CmoCh08G001760	MADS-box transcription factor*	Cmo_Chr08	1030037		C	T	MODIFIER	intron variant		0/0				1/1
CmoCh08G001760	MADS-box transcription factor*	Cmo_Chr08	1030049		TAGAA	TA	MODIFIER	intron variant		0/0				1/1
CmoCh08G001760	MADS-box transcription factor*	Cmo_Chr08	1030288		T	C	MODIFIER	intron variant		1/1				0/0
CmoCh08G001760	MADS-box transcription factor*	Cmo_Chr08	1030304		CT	CTTTCTAATGGTGGCATGT	MODIFIER	intron variant		1/1				0/0
CmoCh08G001760	MADS-box transcription factor*	Cmo_Chr08	1030312		T	G	MODIFIER	intron variant		0/0				1/1
CmoCh08G001760	MADS-box transcription factor*	Cmo_Chr08	1030331		G	C	MODIFIER	intron variant		1/1				0/0
CmoCh08G001760	MADS-box transcription factor*	Cmo_Chr08	1030346		T	C	MODIFIER	intron variant		1/1				0/0
CmoCh08G001760	MADS-box transcription factor*	Cmo_Chr08	1030359		T	G	MODIFIER	intron variant		1/1				0/0
CmoCh08G001760	MADS-box transcription factor*	Cmo_Chr08	1030372		T	C	MODIFIER	intron variant		1/1				0/0
CmoCh08G001760	MADS-box transcription factor*	Cmo_Chr08	1030495		A	C	MODIFIER	intron variant		1/1				0/0
CmoCh08G001760	MADS-box transcription factor*	Cmo_Chr08	1030566		C	T	MODIFIER	intron variant		1/1				0/0
CmoCh08G001760	MADS-box transcription factor*	Cmo_Chr08	1030598		AGA	GGG	MODIFIER	intron variant		1/1				0/0
CmoCh08G001760	MADS-box transcription factor*	Cmo_Chr08	1030631		CAA	CAAA	MODIFIER	intron variant		1/1				0/0
CmoCh08G001760	MADS-box transcription factor*	Cmo_Chr08	1030683		G	C	MODIFIER	intron variant		1/1				0/0
CmoCh08G001760	MADS-box transcription factor*	Cmo_Chr08	1030690		AA	AACCTATTGA	MODIFIER	intron variant		1/1				0/0
CmoCh08G001760	MADS-box transcription factor*	Cmo_Chr08	1030765		ACCTCCCTCCCTCCCTCA	ACCTCCCTCCCTCA	MODIFIER	intron variant		1/1				0/0
CmoCh08G001760	MADS-box transcription factor*	Cmo_Chr08	1030808		TTG	CTA	MODIFIER	intron variant		1/1				0/0
CmoCh08G001760	MADS-box transcription factor*	Cmo_Chr08	1030885		C	T	MODIFIER	intron variant		1/1				0/0
CmoCh08G001760	MADS-box transcription factor*	Cmo_Chr08	1030893		AATATATG	AATATATATG	MODIFIER	intron variant		1/1				0/0
CmoCh08G001760	MADS-box transcription factor*	Cmo_Chr08	1031082		T	C	MODIFIER	intron variant		1/1				0/0
CmoCh08G001760	MADS-box transcription factor*	Cmo_Chr08	1031112		C	T	MODIFIER	intron variant		1/1	.			0/0	.	0/0	.	.	.	.
CmoCh08G001760	MADS-box transcription factor*	Cmo_Chr08	1031385		ACGCT	CCGCC	MODIFIER	intron variant		1/1				0/0
CmoCh08G001760	MADS-box transcription factor*	Cmo_Chr08	1031406		T	A	MODIFIER	intron variant		1/1				0/0
CmoCh08G001760	MADS-box transcription factor*	Cmo_Chr08	1031415		G	A	MODIFIER	intron variant		1/1				0/0
CmoCh08G001760	MADS-box transcription factor*	Cmo_Chr08	1031514		ATG	AG	MODIFIER	intron variant		1/1				0/0
CmoCh08G001760	MADS-box transcription factor*	Cmo_Chr08	1031530		A	C	MODIFIER	intron variant		1/1				0/0
CmoCh08G001760	MADS-box transcription factor*	Cmo_Chr08	1031620		T	C	MODIFIER	intron variant		1/1				0/0
CmoCh08G001760	MADS-box transcription factor*	Cmo_Chr08	1031642		A	T	MODIFIER	intron variant		1/1				0/0
CmoCh08G001760	MADS-box transcription factor*	Cmo_Chr08	1031657		A	G	MODIFIER	intron variant		1/1				0/0
CmoCh08G001760	MADS-box transcription factor*	Cmo_Chr08	1031761		CA	CACCAAAAGCACAA	MODIFIER	intron variant		1/1				0/0
CmoCh08G001760	MADS-box transcription factor*	Cmo_Chr08	1031795		A	T	MODIFIER	intron variant		1/1				0/0
CmoCh08G001760	MADS-box transcription factor*	Cmo_Chr08	1032904		CT	CATTTTTTTT	MODIFIER	intron variant		1/1				0/0
CmoCh08G001760	MADS-box transcription factor*	Cmo_Chr08	1032922		C	T	MODIFIER	intron variant		1/1				0/0
CmoCh08G001760	MADS-box transcription factor*	Cmo_Chr08	1032999		G	A	MODIFIER	intron variant		1/1				0/0
CmoCh08G001760	MADS-box transcription factor*	Cmo_Chr08	1033061		AT	ATATTTT	MODIFIER	intron variant		1/1				0/0
CmoCh08G001760	MADS-box transcription factor*	Cmo_Chr08	1033077		TACTCAATGA	TA	MODIFIER	intron variant		1/1				0/0
CmoCh08G001760	MADS-box transcription factor*	Cmo_Chr08	1033109		C	A	MODIFIER	intron variant		1/1				0/0
CmoCh08G001760	MADS-box transcription factor*	Cmo_Chr08	1033152		C	T	MODIFIER	intron variant		1/1				0/0
CmoCh08G001760	MADS-box transcription factor*	Cmo_Chr08	1033203		GTTTTTTTTTTC	GTTTTTTTTTTTTTTC	MODIFIER	intron variant		1/1				0/0
CmoCh08G001760	MADS-box transcription factor*	Cmo_Chr08	1033224		CT	CGTCTACCTTGATTGTTATAGTAA	MODIFIER	intron variant		1/1				0/0
CmoCh08G001760	MADS-box transcription factor*	Cmo_Chr08	1033363		A	G	MODIFIER	intron variant		1/1				0/0
CmoCh08G001760	MADS-box transcription factor*	Cmo_Chr08	1033424		G	C	MODIFIER	intron variant		1/1				0/0
CmoCh08G001760	MADS-box transcription factor*	Cmo_Chr08	1033436		C	A	MODIFIER	intron variant		1/1				0/0
CmoCh08G001760	MADS-box transcription factor*	Cmo_Chr08	1033444		GAA	GAAA	MODIFIER	intron variant		1/1				0/0
CmoCh08G001760	MADS-box transcription factor*	Cmo_Chr08	1033483		G	A	MODIFIER	intron variant		1/1				0/0
CmoCh08G001760	MADS-box transcription factor*	Cmo_Chr08	1033516		T	A	MODIFIER	intron variant		1/1				0/0
CmoCh08G001760	MADS-box transcription factor*	Cmo_Chr08	1033557		A	G	MODIFIER	intron variant		1/1				0/0
CmoCh08G001760	MADS-box transcription factor*	Cmo_Chr08	1033571		T	C	MODIFIER	intron variant		1/1				0/0
CmoCh08G001760	MADS-box transcription factor*	Cmo_Chr08	1033588		TGATGGTCTTAAG	TG	MODIFIER	intron variant		1/1				0/0
CmoCh08G001760	MADS-box transcription factor*	Cmo_Chr08	1033609		C	T	MODIFIER	intron variant		1/1				0/0
CmoCh08G001760	MADS-box transcription factor*	Cmo_Chr08	1033630		C	A	MODIFIER	intron variant		1/1				0/0
CmoCh08G001760	MADS-box transcription factor*	Cmo_Chr08	1033682		TAA	TAAA	MODIFIER	intron variant		1/1				0/0
CmoCh08G001760	MADS-box transcription factor*	Cmo_Chr08	1033715		A	G	MODIFIER	intron variant		1/1				0/0
CmoCh08G001760	MADS-box transcription factor*	Cmo_Chr08	1033749		C	T	MODIFIER	intron variant		1/1				0/0
CmoCh08G001760	MADS-box transcription factor*	Cmo_Chr08	1033758		TAA	TA	MODIFIER	intron variant		1/1				0/0
CmoCh08G001760	MADS-box transcription factor*	Cmo_Chr08	1033761		CT	CTGAAGTT	MODIFIER	intron variant		1/1				0/0
CmoCh08G001760	MADS-box transcription factor*	Cmo_Chr08	1033798		TTCTA	ATCTG	MODIFIER	intron variant		1/1				0/0
CmoCh08G001760	MADS-box transcription factor*	Cmo_Chr08	1033907		T	G	MODIFIER	intron variant		1/1				0/0
CmoCh08G001760	MADS-box transcription factor*	Cmo_Chr08	1033916		AC	AGC	MODIFIER	intron variant		1/1				0/0
CmoCh08G001760	MADS-box transcription factor*	Cmo_Chr08	1033961		GTACAAT	CTACGCC	MODIFIER	intron variant		1/1				0/0
CmoCh08G001760	MADS-box transcription factor*	Cmo_Chr08	1033984		A	G	MODIFIER	intron variant		1/1				0/0
CmoCh08G001760	MADS-box transcription factor*	Cmo_Chr08	1034071		TTCCTCCT	TTCCT	MODIFIER	intron variant		1/1				0/0
CmoCh08G001760	MADS-box transcription factor*	Cmo_Chr08	1034106		C	T	MODIFIER	intron variant		1/1				0/0
CmoCh08G001760	MADS-box transcription factor*	Cmo_Chr08	1034143		TTTCC	GTTCT	MODIFIER	intron variant		1/1	.			0/0	.	0/0	.	0/0	.	.
CmoCh08G001760	MADS-box transcription factor*	Cmo_Chr08	1034151		GTTTACAATTTCAATTCT	GT	MODIFIER	intron variant		1/1	.			0/0	.	0/0	.	0/0	.	.
CmoCh08G001760	MADS-box transcription factor*	Cmo_Chr08	1034176		G	A	MODIFIER	intron variant		1/1	.			0/0	.	0/0	.	0/0	.	.
CmoCh08G001760	MADS-box transcription factor*	Cmo_Chr08	1034209		C	T	MODIFIER	intron variant		1/1	.			0/0	.	0/0	.	0/0	.	.
CmoCh08G001760	MADS-box transcription factor*	Cmo_Chr08	1034238		T	C	MODIFIER	intron variant		1/1	.			0/0	.	0/0	.	0/0	.	.
CmoCh08G001760	MADS-box transcription factor*	Cmo_Chr08	1034259		T	C	MODIFIER	intron variant		1/1	.			0/0	.	0/0	.	0/0	.	.
CmoCh08G001760	MADS-box transcription factor*	Cmo_Chr08	1034285		C	T	MODIFIER	intron variant		1/1	.			0/0	.	0/0	.	0/0	.	.
CmoCh08G001760	MADS-box transcription factor*	Cmo_Chr08	1034336		A	T	MODIFIER	intron variant		1/1				0/0
CmoCh08G001760	MADS-box transcription factor*	Cmo_Chr08	1034407		CAAGT	TAAGA	MODIFIER	intron variant		1/1				0/0
CmoCh08G001760	MADS-box transcription factor*	Cmo_Chr08	1034512		TCG	CGA	MODIFIER	intron variant		1/1				0/0
CmoCh08G001760	MADS-box transcription factor*	Cmo_Chr08	1034534		ACTTCATATCCAAAACCTTTTAGATATC	AC, ACTTCGTATCCAAAACCTTTTAGATATC	MODIFIER	intron variant		1/1				0/2
CmoCh08G001760	MADS-box transcription factor*	Cmo_Chr08	1034584		G	T	MODIFIER	intron variant		0/0				1/1
CmoCh08G001760	MADS-box transcription factor*	Cmo_Chr08	1034644		T	C	MODIFIER	intron variant		1/1				0/0
CmoCh08G001760	MADS-box transcription factor*	Cmo_Chr08	1034680		C	T	MODIFIER	intron variant		1/1				0/0
CmoCh08G001760	MADS-box transcription factor*	Cmo_Chr08	1034711		T	C	MODIFIER	intron variant		1/1				0/0
CmoCh08G001760	MADS-box transcription factor*	Cmo_Chr08	1034747		A	G	MODIFIER	intron variant		1/1				0/0
CmoCh08G001760	MADS-box transcription factor*	Cmo_Chr08	1034800		G	A	MODIFIER	intron variant		1/1				0/0
CmoCh08G001760	MADS-box transcription factor*	Cmo_Chr08	1034821		A	G	MODIFIER	intron variant		1/1				0/0
CmoCh08G001760	MADS-box transcription factor*	Cmo_Chr08	1034919		G	A	MODIFIER	intron variant		1/1				0/0
CmoCh08G001760	MADS-box transcription factor*	Cmo_Chr08	1034942		GA	AG	MODIFIER	intron variant		1/1				0/0
CmoCh08G001760	MADS-box transcription factor*	Cmo_Chr08	1034978		C	T	MODIFIER	intron variant		1/1				0/0
CmoCh08G001760	MADS-box transcription factor*	Cmo_Chr08	1035020		A	G	MODIFIER	intron variant		1/1	.			0/0	.	0/0	.	.	.	.
CmoCh08G001760	MADS-box transcription factor*	Cmo_Chr08	1035032		ACAACAAACCAATGAATATCGAGAGTTGCCCTATGAAGTA	AA	MODIFIER	intron variant		1/1	.			0/0	.	0/0	.	.	.	.
CmoCh08G001760	MADS-box transcription factor*	Cmo_Chr08	1035133		T	G	MODIFIER	intron variant		1/1				0/0
CmoCh08G001760	MADS-box transcription factor*	Cmo_Chr08	1035181		TCCTCTT	TCTTCTT, TCTCTT	MODIFIER	intron variant		1/1	.			0/0	.	0/0	2/2	0/0	.	.
CmoCh08G001760	MADS-box transcription factor*	Cmo_Chr08	1035183		C	T	MODIFIER	intron variant		1/1				0/0
CmoCh08G001760	MADS-box transcription factor*	Cmo_Chr08	1035197		CCTCAA	CTTTAA, TCTCCG, CCTCCG	MODIFIER	intron variant		2/2	.			1/1	.	1/1	3/3	1/1	.	.
CmoCh08G001760	MADS-box transcription factor*	Cmo_Chr08	1035217		CTA	CA	MODIFIER	intron variant		1/1				0/0
CmoCh08G001760	MADS-box transcription factor*	Cmo_Chr08	1035310		C	T	MODIFIER	intron variant		1/1				0/0
CmoCh08G001760	MADS-box transcription factor*	Cmo_Chr08	1035348		AATAT	GATAC, AATAC	MODIFIER	intron variant		1/1				0/2
CmoCh08G001760	MADS-box transcription factor*	Cmo_Chr08	1035412		CGGG	TGGA	MODIFIER	intron variant		1/1				0/0
CmoCh08G001760	MADS-box transcription factor*	Cmo_Chr08	1035422		T	C	MODIFIER	intron variant		1/1				0/0
CmoCh08G001760	MADS-box transcription factor*	Cmo_Chr08	1035482		C	T	MODIFIER	intron variant		1/1				0/0
CmoCh08G001760	MADS-box transcription factor*	Cmo_Chr08	1035522		C	T	MODIFIER	intron variant		1/1				0/0
CmoCh08G001760	MADS-box transcription factor*	Cmo_Chr08	1035540		G	A	MODIFIER	intron variant		1/1				0/0
CmoCh08G001760	MADS-box transcription factor*	Cmo_Chr08	1035635		G	A	MODIFIER	intron variant		0/0				1/1
CmoCh08G001760	MADS-box transcription factor*	Cmo_Chr08	1035640		C	T	MODIFIER	intron variant		1/1				0/0
CmoCh08G001760	MADS-box transcription factor*	Cmo_Chr08	1035658		T	C	MODIFIER	intron variant		1/1				0/0
CmoCh08G001760	MADS-box transcription factor*	Cmo_Chr08	1035673		CCGTA	TCT	MODIFIER	intron variant		1/1				0/0
CmoCh08G001760	MADS-box transcription factor*	Cmo_Chr08	1035702		T	C	MODIFIER	intron variant		1/1				0/0
CmoCh08G001760	MADS-box transcription factor*	Cmo_Chr08	1035827		C	T	MODIFIER	intron variant		0/0				1/1
CmoCh08G001760	MADS-box transcription factor*	Cmo_Chr08	1035886		G	A	MODIFIER	intron variant		1/1				0/0
CmoCh08G001760	MADS-box transcription factor*	Cmo_Chr08	1035905		T	G	MODIFIER	intron variant		1/1				0/0
CmoCh08G001760	MADS-box transcription factor*	Cmo_Chr08	1035948		ACCCCCT	ACCCCCCT	MODIFIER	intron variant		1/1				0/0
CmoCh08G001760	MADS-box transcription factor*	Cmo_Chr08	1035969		T	C	MODIFIER	intron variant		1/1				0/0
CmoCh08G001760	MADS-box transcription factor*	Cmo_Chr08	1036067		G	A	MODIFIER	intron variant		1/1				0/0
CmoCh08G001760	MADS-box transcription factor*	Cmo_Chr08	1036123		TAAAAAAAT	TAAAAAAT	MODIFIER	intron variant		1/1				0/0
CmoCh08G001760	MADS-box transcription factor*	Cmo_Chr08	1036190		G	A	MODIFIER	intron variant		1/1				0/0
CmoCh08G001760	MADS-box transcription factor*	Cmo_Chr08	1036213		G	A	MODIFIER	intron variant		1/1				0/0
CmoCh08G001760	MADS-box transcription factor*	Cmo_Chr08	1036237		C	T	MODIFIER	intron variant		1/1				0/0
CmoCh08G001760	MADS-box transcription factor*	Cmo_Chr08	1036254		C	A	MODIFIER	intron variant		1/1				0/0
CmoCh08G001760	MADS-box transcription factor*	Cmo_Chr08	1036269		GGA	AGG	MODIFIER	intron variant		1/1				0/0
CmoCh08G001760	MADS-box transcription factor*	Cmo_Chr08	1036387		CCCTC	CC	MODIFIER	intron variant		1/1				0/0
CmoCh08G001760	MADS-box transcription factor*	Cmo_Chr08	1036387		CCCTCCCCCCCTTG	CCCCCTCCTTG	MODIFIER	intron variant		1/1	.			0/0	0/0	0/0	.	.	.	.
CmoCh08G001760	MADS-box transcription factor*	Cmo_Chr08	1036395		C	T	MODIFIER	intron variant		1/1				0/0
CmoCh08G001760	MADS-box transcription factor*	Cmo_Chr08	1036429		CCC	TCT	MODIFIER	intron variant		1/1				0/0
CmoCh08G001760	MADS-box transcription factor*	Cmo_Chr08	1036462		T	C	MODIFIER	intron variant		1/1				0/0
CmoCh08G001760	MADS-box transcription factor*	Cmo_Chr08	1036467		A	G	MODIFIER	intron variant		1/1				0/0
CmoCh08G001760	MADS-box transcription factor*	Cmo_Chr08	1036502		A	T	MODIFIER	intron variant		1/1				0/0
CmoCh08G001760	MADS-box transcription factor*	Cmo_Chr08	1036537		G	A	MODIFIER	intron variant		1/1				0/0
CmoCh08G001760	MADS-box transcription factor*	Cmo_Chr08	1036552		A	G	MODIFIER	intron variant		1/1				0/0
CmoCh08G001760	MADS-box transcription factor*	Cmo_Chr08	1036589		C	T	MODIFIER	intron variant		1/1				0/0
CmoCh08G001760	MADS-box transcription factor*	Cmo_Chr08	1036630		C	T	MODIFIER	intron variant		1/1				0/0
CmoCh08G001760	MADS-box transcription factor*	Cmo_Chr08	1036653		CCAGTGT	CT	MODIFIER	intron variant		1/1				0/0
CmoCh08G001760	MADS-box transcription factor*	Cmo_Chr08	1036714		TCTTTGGGCTTTTCAAGAATAAATGCTTGTTGAATGTTCTTAAC	TC	MODIFIER	intron variant		1/1				0/0
CmoCh08G001760	MADS-box transcription factor*	Cmo_Chr08	1036764		TC	GG	MODIFIER	intron variant		1/1				0/0
CmoCh08G001760	MADS-box transcription factor*	Cmo_Chr08	1036803		A	G	MODIFIER	intron variant		1/1				0/0
CmoCh08G001760	MADS-box transcription factor*	Cmo_Chr08	1036855		A	C	MODIFIER	intron variant		1/1				0/0
CmoCh08G001760	MADS-box transcription factor*	Cmo_Chr08	1036936		ATATA	CTATC	MODIFIER	intron variant		1/1				0/0
CmoCh08G001760	MADS-box transcription factor*	Cmo_Chr08	1036959		T	G	MODIFIER	intron variant		1/1				0/0
CmoCh08G001760	MADS-box transcription factor*	Cmo_Chr08	1036965		G	A	MODIFIER	intron variant		1/1				0/0
CmoCh08G001760	MADS-box transcription factor*	Cmo_Chr08	1036998		T	G	MODIFIER	intron variant		1/1				0/0
CmoCh08G001760	MADS-box transcription factor*	Cmo_Chr08	1037022		G	A	MODIFIER	intron variant		1/1				0/0
CmoCh08G001760	MADS-box transcription factor*	Cmo_Chr08	1037116		TAA	TAAA	MODIFIER	intron variant		1/1				0/0
CmoCh08G001760	MADS-box transcription factor*	Cmo_Chr08	1037135		G	A	MODIFIER	intron variant		1/1				0/0
CmoCh08G001760	MADS-box transcription factor*	Cmo_Chr08	1037152		TTGT	TT	MODIFIER	intron variant		1/1				0/0
CmoCh08G001760	MADS-box transcription factor*	Cmo_Chr08	1037176		ACGAGTCGAGAGC	AC, ACGGGTCGAGAGC	MODIFIER	intron variant		1/1				0/2
CmoCh08G001760	MADS-box transcription factor*	Cmo_Chr08	1037192		C	T	MODIFIER	intron variant		1/1				0/0
CmoCh08G001760	MADS-box transcription factor*	Cmo_Chr08	1037213		G	A	MODIFIER	intron variant		1/1				0/0
CmoCh08G001760	MADS-box transcription factor*	Cmo_Chr08	1037585		G	A	MODIFIER	intron variant		1/1	.			0/0	.	0/0	.	.	.	.
CmoCh08G001760	MADS-box transcription factor*	Cmo_Chr08	1037618		C	T	MODIFIER	intron variant		1/1	.			0/0	.	0/0	.	.	.	.
CmoCh08G001760	MADS-box transcription factor*	Cmo_Chr08	1037637		A	T	MODIFIER	intron variant		1/1	.			0/0	.	0/0	.	.	.	.
CmoCh08G001760	MADS-box transcription factor*	Cmo_Chr08	1037645		T	C	MODIFIER	intron variant		1/1	.			0/0	.	0/0	.	.	.	.
CmoCh08G001760	MADS-box transcription factor*	Cmo_Chr08	1037668		T	C	MODIFIER	intron variant		1/1				0/0
CmoCh08G001760	MADS-box transcription factor*	Cmo_Chr08	1037677		CTG	CG	MODIFIER	intron variant		1/1				0/0
CmoCh08G001760	MADS-box transcription factor*	Cmo_Chr08	1037691		G	A	MODIFIER	intron variant		1/1				0/0
CmoCh08G001760	MADS-box transcription factor*	Cmo_Chr08	1037770		GGT	AGC	MODIFIER	intron variant		1/1				0/0
CmoCh08G001760	MADS-box transcription factor*	Cmo_Chr08	1037876		T	C	MODIFIER	intron variant		1/1				0/0
CmoCh08G001760	MADS-box transcription factor*	Cmo_Chr08	1037937		T	G	MODIFIER	intron variant		1/1				0/0
CmoCh08G001760	MADS-box transcription factor*	Cmo_Chr08	1037978		G	A	MODIFIER	intron variant		1/1				0/0
CmoCh08G001760	MADS-box transcription factor*	Cmo_Chr08	1037993		CAAAAAT	CAAAAAAT	MODIFIER	intron variant		1/1				0/0
CmoCh08G001760	MADS-box transcription factor*	Cmo_Chr08	1038002		T	C	MODIFIER	intron variant		1/1				0/0
CmoCh08G001760	MADS-box transcription factor*	Cmo_Chr08	1038047		G	T	MODIFIER	intron variant		1/1				0/0
CmoCh08G001760	MADS-box transcription factor*	Cmo_Chr08	1038064		T	C	MODIFIER	intron variant		1/1				0/0
CmoCh08G001760	MADS-box transcription factor*	Cmo_Chr08	1038115		A	G	MODIFIER	intron variant		1/1	.			0/0	.	0/0	.	.	.	.
CmoCh08G001760	MADS-box transcription factor*	Cmo_Chr08	1038190		A	G	MODIFIER	intron variant		1/1	.			0/0	.	0/0	.	.	.	.
CmoCh08G001760	MADS-box transcription factor*	Cmo_Chr08	1038385		T	C	MODIFIER	intron variant		1/1	.			0/0	.	0/0	.	.	.	.
CmoCh08G001760	MADS-box transcription factor*	Cmo_Chr08	1038529		G	A	MODIFIER	intron variant		1/1	.			0/0	.	0/0	.	.	.	.
CmoCh08G001760	MADS-box transcription factor*	Cmo_Chr08	1038569		T	A	MODIFIER	intron variant		1/1	.			0/0	.	0/0	.	.	.	.
CmoCh08G001760	MADS-box transcription factor*	Cmo_Chr08	1038578		TT	TTGCAACTTATTCATCCAT	MODIFIER	intron variant		1/1				0/0
CmoCh08G001760	MADS-box transcription factor*	Cmo_Chr08	1038624		CCAAC	CCAAT,TCAAT	MODIFIER	intron variant		2/2				0/1
CmoCh08G001760	MADS-box transcription factor*	Cmo_Chr08	1038654		T	C	MODIFIER	intron variant		1/1				0/0
CmoCh08G001760	MADS-box transcription factor*	Cmo_Chr08	1038691		GACA	GACACA	MODIFIER	intron variant		1/1				0/0
CmoCh08G001760	MADS-box transcription factor*	Cmo_Chr08	1038708		T	C	MODIFIER	intron variant		1/1				0/0
CmoCh08G001760	MADS-box transcription factor*	Cmo_Chr08	1038734		C	T	MODIFIER	intron variant		1/1				0/0
CmoCh08G001760	MADS-box transcription factor*	Cmo_Chr08	1038781		CC	CCCATATC	MODIFIER	intron variant		1/1				0/0
CmoCh08G001760	MADS-box transcription factor*	Cmo_Chr08	1038788		A	G	MODIFIER	intron variant		1/1				0/0
CmoCh08G001760	MADS-box transcription factor*	Cmo_Chr08	1038811		C	T	MODIFIER	intron variant		1/1				0/0
CmoCh08G001760	MADS-box transcription factor*	Cmo_Chr08	1039004		A	T	MODIFIER	intron variant		1/1	.			0/0	.	0/0	.	0/0	.	.
CmoCh08G001760	MADS-box transcription factor*	Cmo_Chr08	1039117		T	A	MODIFIER	intron variant		1/1				0/0
CmoCh08G001760	MADS-box transcription factor*	Cmo_Chr08	1039122		C	T	MODIFIER	intron variant		1/1				0/0
CmoCh08G001760	MADS-box transcription factor*	Cmo_Chr08	1039155		AA	AGA	MODIFIER	intron variant		1/1				0/0
CmoCh08G001760	MADS-box transcription factor*	Cmo_Chr08	1039180		T	C	MODIFIER	intron variant		1/1				0/0
CmoCh08G001760	MADS-box transcription factor*	Cmo_Chr08	1039242		TGTTG	CGTTA	MODIFIER	intron variant		1/1				0/0
CmoCh08G001760	MADS-box transcription factor*	Cmo_Chr08	1039418		A	T	MODIFIER	intron variant		1/1				0/0
CmoCh08G001760	MADS-box transcription factor*	Cmo_Chr08	1039429		A	T	MODIFIER	intron variant		1/1				0/0
CmoCh08G001760	MADS-box transcription factor*	Cmo_Chr08	1039500		AAAAAGG	AG	MODIFIER	intron variant		1/1				0/0
CmoCh08G001760	MADS-box transcription factor*	Cmo_Chr08	1039598		A	G	MODIFIER	intron variant		1/1	.			0/0	.	.	.	0/0	.	.
CmoCh08G001760	MADS-box transcription factor*	Cmo_Chr08	1039716		A	G	MODIFIER	intron variant		1/1	.			0/0	.	0/0	.	0/0	.	0/0
CmoCh08G001760	MADS-box transcription factor*	Cmo_Chr08	1039850		A	T	MODIFIER	intron variant		1/1				0/0
CmoCh08G001760	MADS-box transcription factor*	Cmo_Chr08	1039927		AACTTTGAATGCT	AACTTTGAATGCACTTTGAATGCT	MODIFIER	intron variant		1/1				0/0
CmoCh08G001760	MADS-box transcription factor*	Cmo_Chr08	1040064		G	A	MODIFIER	intron variant		1/1				0/0
CmoCh08G001760	MADS-box transcription factor*	Cmo_Chr08	1040093		AT	AATCTT	MODIFIER	intron variant		1/1				0/0
CmoCh08G001760	MADS-box transcription factor*	Cmo_Chr08	1040117		C	T	MODIFIER	intron variant		1/1				0/0
CmoCh08G001760	MADS-box transcription factor*	Cmo_Chr08	1040145		A	C	MODIFIER	intron variant		1/1				0/0
CmoCh08G001760	MADS-box transcription factor*	Cmo_Chr08	1040153		CTTTGATCATGAAGGTACGTGT	CTATGATCATGAAGGTACGTGT,CT	MODIFIER	intron variant		1/1				0/2
CmoCh08G001760	MADS-box transcription factor*	Cmo_Chr08	1040244		TAA	TAAA	MODIFIER	intron variant		1/1				0/0
CmoCh08G001760	MADS-box transcription factor*	Cmo_Chr08	1040285		CTT	CTTT	MODIFIER	intron variant		1/1				0/0
CmoCh08G001760	MADS-box transcription factor*	Cmo_Chr08	1040384		A	T	MODIFIER	intron variant		1/1				0/0
CmoCh08G001760	MADS-box transcription factor*	Cmo_Chr08	1040395		GATAAAA	GAC	MODIFIER	intron variant		1/1				0/0
CmoCh08G001760	MADS-box transcription factor*	Cmo_Chr08	1040585		AAC	GAC, GAT	MODIFIER	intron variant		1/1				0/2
CmoCh08G001760	MADS-box transcription factor*	Cmo_Chr08	1040603		T	C	MODIFIER	intron variant		1/1				0/0
CmoCh08G001760	MADS-box transcription factor*	Cmo_Chr08	1040617		A	G	MODIFIER	intron variant		1/1				0/0
CmoCh08G001760	MADS-box transcription factor*	Cmo_Chr08	1040623		T	C	MODIFIER	intron variant		1/1				0/0
CmoCh08G001760	MADS-box transcription factor*	Cmo_Chr08	1041189		C	G	MODIFIER	intron variant		1/1				0/0
CmoCh08G001760	MADS-box transcription factor*	Cmo_Chr08	1041213		T	C	MODIFIER	intron variant		1/1				0/0
CmoCh08G001760	MADS-box transcription factor*	Cmo_Chr08	1041221		G	A	MODIFIER	intron variant		1/1				0/0
CmoCh08G001760	MADS-box transcription factor*	Cmo_Chr08	1041242		G	A	MODIFIER	intron variant		1/1				0/0
CmoCh08G001760	MADS-box transcription factor*	Cmo_Chr08	1041275		T	A	MODIFIER	intron variant		1/1				0/0
CmoCh08G001760	MADS-box transcription factor*	Cmo_Chr08	1041410		A	C	MODIFIER	intron variant		1/1				0/0
CmoCh08G001760	MADS-box transcription factor*	Cmo_Chr08	1041416		T	C	MODIFIER	intron variant		1/1				0/0
CmoCh08G001760	MADS-box transcription factor*	Cmo_Chr08	1041489		T	A	MODIFIER	intron variant		1/1				0/0
CmoCh08G001760	MADS-box transcription factor*	Cmo_Chr08	1041585		T	C	MODIFIER	intron variant		1/1				0/0
CmoCh08G001760	MADS-box transcription factor*	Cmo_Chr08	1041593		T	A	MODIFIER	intron variant		1/1				0/0
CmoCh08G001760	MADS-box transcription factor*	Cmo_Chr08	1041612		TGGGGGT	TGGGGT	MODIFIER	intron variant		1/1				0/0
CmoCh08G001760	MADS-box transcription factor*	Cmo_Chr08	1041631		TTTGGCCTTTAATTGT	TTTGGCCTTTAATTGTTGGCCTTTAATTGT, TTTGGCCTTTAATGGTTGGCCTTTAATTGT	MODIFIER	intron variant		1/1				0/2
CmoCh08G001760	MADS-box transcription factor*	Cmo_Chr08	1041649		G	T	MODIFIER	intron variant		1/1				0/0
CmoCh08G001760	MADS-box transcription factor*	Cmo_Chr08	1041771		T	C	MODIFIER	intron variant		1/1				0/0
CmoCh08G001760	MADS-box transcription factor*	Cmo_Chr08	1041828		CG	CAG	MODIFIER	intron variant		1/1				0/0
CmoCh08G001760	MADS-box transcription factor*	Cmo_Chr08	1041875		GTTTTTTTTTTC	GTTTTTTTTTTTC	MODIFIER	intron variant		1/1				0/0
CmoCh08G001760	MADS-box transcription factor*	Cmo_Chr08	1041945		T	C	MODIFIER	intron variant		1/1				0/0
CmoCh08G001760	MADS-box transcription factor*	Cmo_Chr08	1041986		T	G	MODIFIER	intron variant		1/1				0/0
CmoCh08G001760	MADS-box transcription factor*	Cmo_Chr08	1042026		A	G	MODIFIER	intron variant		1/1				0/0
CmoCh08G001760	MADS-box transcription factor*	Cmo_Chr08	1042148		GC	AC, AT	MODIFIER	intron variant		1/1				0/2
CmoCh08G001760	MADS-box transcription factor*	Cmo_Chr08	1042161		G	A	MODIFIER	intron variant		1/1				0/0
CmoCh08G001760	MADS-box transcription factor*	Cmo_Chr08	1042319		CAAGTGAGTCTA	CA	MODIFIER	intron variant		1/1				0/0
CmoCh08G001760	MADS-box transcription factor*	Cmo_Chr08	1042460		G	A	MODIFIER	intron variant		1/1				0/0
CmoCh08G001760	MADS-box transcription factor*	Cmo_Chr08	1042480		G	T	MODIFIER	intron variant		1/1				0/0
CmoCh08G001760	MADS-box transcription factor*	Cmo_Chr08	1042680		CCGAGGGATTC	CC	MODIFIER	intron variant		1/1	.			0/0	0/0	0/0	.	0/0	.	.
CmoCh08G001760	MADS-box transcription factor*	Cmo_Chr08	1042695		TA	GG	MODIFIER	intron variant		1/1	.			0/0	0/0	0/0	.	0/0	.	.
CmoCh08G001760	MADS-box transcription factor*	Cmo_Chr08	1042717		C	T	MODIFIER	intron variant		1/1	.			0/0	0/0	0/0	.	0/0	.	.
CmoCh08G001760	MADS-box transcription factor*	Cmo_Chr08	1042737		C	T	MODIFIER	intron variant		1/1				0/0
CmoCh08G001760	MADS-box transcription factor*	Cmo_Chr08	1042757		CA	CTTTAGAAGGTTA	MODIFIER	intron variant		1/1				0/0
CmoCh08G001760	MADS-box transcription factor*	Cmo_Chr08	1042774		GTA	TTA, TTG	MODIFIER	intron variant		1/1				0/2
CmoCh08G001760	MADS-box transcription factor*	Cmo_Chr08	1042801		GTC	TAT	MODIFIER	intron variant		1/1				0/0
CmoCh08G001760	MADS-box transcription factor*	Cmo_Chr08	1042832		TAT	GAC	MODIFIER	intron variant		1/1				0/0
CmoCh08G001760	MADS-box transcription factor*	Cmo_Chr08	1042864		G	A	MODIFIER	intron variant		1/1				0/0
CmoCh08G001760	MADS-box transcription factor*	Cmo_Chr08	1042926		GTT	TTA, TGTA	MODIFIER	intron variant		1/1				0/2
CmoCh08G001760	MADS-box transcription factor*	Cmo_Chr08	1042968		T	C	MODIFIER	intron variant		1/1				0/0
CmoCh08G001760	MADS-box transcription factor*	Cmo_Chr08	1043001		C	T	MODIFIER	intron variant		1/1	.			0/0	.	0/0	.	0/0	.	0/0
CmoCh08G001760	MADS-box transcription factor*	Cmo_Chr08	1043056		CCTC	TCTT	MODIFIER	intron variant		1/1				0/0
CmoCh08G001760	MADS-box transcription factor*	Cmo_Chr08	1043176		C	A, T	MODIFIER	intron variant		1/1				0/2
CmoCh08G001760	MADS-box transcription factor*	Cmo_Chr08	1043189		A	C	MODIFIER	intron variant		1/1				0/0
CmoCh08G001760	MADS-box transcription factor*	Cmo_Chr08	1043241		T	A	MODIFIER	intron variant		1/1				0/0
CmoCh08G001760	MADS-box transcription factor*	Cmo_Chr08	1043277		C	T	MODIFIER	intron variant		1/1				0/0
CmoCh08G001760	MADS-box transcription factor*	Cmo_Chr08	1043292		A	G	MODIFIER	intron variant		1/1				0/0
CmoCh08G001760	MADS-box transcription factor*	Cmo_Chr08	1043369	DMP42	C	A	MODERATE	missense variant		1/1				0/0
CmoCh08G001760	MADS-box transcription factor*	Cmo_Chr08	1043451		A	G	MODIFIER	intron variant		1/1				0/0
CmoCh08G001760	MADS-box transcription factor*	Cmo_Chr08	1043583		G	T	MODIFIER	intron variant		1/1				0/0
CmoCh08G001760	MADS-box transcription factor*	Cmo_Chr08	1043812		C	T	MODIFIER	intron variant		1/1				0/0
CmoCh08G001760	MADS-box transcription factor*	Cmo_Chr08	1043829		A	G	MODIFIER	intron variant		1/1				0/0
CmoCh08G001760	MADS-box transcription factor*	Cmo_Chr08	1043886		G	A	MODIFIER	intron variant		1/1				0/0
CmoCh08G001760	MADS-box transcription factor*	Cmo_Chr08	1043897		G	T	MODIFIER	intron variant		1/1				0/0
CmoCh08G001760	MADS-box transcription factor*	Cmo_Chr08	1043924		G	A	MODIFIER	intron variant		1/1				0/0
CmoCh08G001760	MADS-box transcription factor*	Cmo_Chr08	1043947		TATGT	AATGC, TATGC	MODIFIER	intron variant		1/1				0/2
CmoCh08G001760	MADS-box transcription factor*	Cmo_Chr08	1043999		TAA	TAAA	MODIFIER	intron variant		1/1				0/0
CmoCh08G001760	MADS-box transcription factor*	Cmo_Chr08	1044005		A	T	MODIFIER	intron variant		1/1				0/0
CmoCh08G001760	MADS-box transcription factor*	Cmo_Chr08	1044213		A	G	MODIFIER	intron variant		1/1				0/0
CmoCh08G001760	MADS-box transcription factor*	Cmo_Chr08	1044231		C	A	MODIFIER	intron variant		1/1				0/0
CmoCh08G001760	MADS-box transcription factor*	Cmo_Chr08	1044248		AG	AGCTAGTTGGTTGTGCAGG	MODIFIER	intron variant		1/1				0/0
CmoCh08G001760	MADS-box transcription factor*	Cmo_Chr08	1044336		ATCC	GTCC, GTCT	MODIFIER	intron variant		1/1				0/2
CmoCh08G001760	MADS-box transcription factor*	Cmo_Chr08	1044366		GAA	TTG	MODIFIER	intron variant		1/1				0/0
CmoCh08G001760	MADS-box transcription factor*	Cmo_Chr08	1044409		C	T	MODIFIER	intron variant		1/1				0/0
CmoCh08G001760	MADS-box transcription factor*	Cmo_Chr08	1044416		TCT	TCCT, TCTT	MODIFIER	intron variant		2/2				0/1
CmoCh08G001760	MADS-box transcription factor*	Cmo_Chr08	1044427		C	T	MODIFIER	intron variant		1/1				0/0
CmoCh08G001760	MADS-box transcription factor*	Cmo_Chr08	1044472		A	C	MODIFIER	intron variant		1/1				0/0
CmoCh08G001760	MADS-box transcription factor*	Cmo_Chr08	1044477		ATT	AT	MODIFIER	intron variant		1/1				0/0
CmoCh08G001760	MADS-box transcription factor*	Cmo_Chr08	1044485		G	C	MODIFIER	intron variant		1/1				0/0
CmoCh08G001760	MADS-box transcription factor*	Cmo_Chr08	1044497		CAAAAAAAAAAAAAAAC	CAACAAAAAAAAAC, CAAAAAAAAAAAAAC	MODIFIER	intron variant		1/1				0/2
CmoCh08G001760	MADS-box transcription factor*	Cmo_Chr08	1044598		TAC	TAAC	MODIFIER	intron variant		1/1				0/0
CmoCh08G001760	MADS-box transcription factor*	Cmo_Chr08	1044601		ATT	GTA	MODIFIER	intron variant		1/1				0/0
CmoCh08G001760	MADS-box transcription factor*	Cmo_Chr08	1044608		TTC	GTC, GGT	MODIFIER	intron variant		2/2				0/1
CmoCh08G001760	MADS-box transcription factor*	Cmo_Chr08	1044663		TCATCATAACATATTACATCATCATAACAC	TC	MODIFIER	intron variant		1/1				0/0
CmoCh08G001760	MADS-box transcription factor*	Cmo_Chr08	1044715		C	G	MODIFIER	intron variant		1/1				0/0
CmoCh08G001760	MADS-box transcription factor*	Cmo_Chr08	1044749		CATATATC	CATATC	MODIFIER	intron variant		1/1				0/0
CmoCh08G001760	MADS-box transcription factor*	Cmo_Chr08	1044783		CTT	CTGAACACGTGTCATC	MODIFIER	intron variant		1/1				0/0
CmoCh08G001760	MADS-box transcription factor*	Cmo_Chr08	1044879		C	T	MODIFIER	intron variant		1/1				0/0
CmoCh08G001760	MADS-box transcription factor*	Cmo_Chr08	1045001		TCT	TCCG	MODIFIER	intron variant		1/1				0/0
CmoCh08G001760	MADS-box transcription factor*	Cmo_Chr08	1045040		GGCCG	AGCCT	MODIFIER	intron variant		1/1				0/0
CmoCh08G001760	MADS-box transcription factor*	Cmo_Chr08	1045079		T	C	MODIFIER	intron variant		1/1	.			0/0	0/0	.	.	.	0/0	.
CmoCh08G001760	MADS-box transcription factor*	Cmo_Chr08	1045543		CAAAAAC	CAAAAC	MODIFIER	intron variant		1/1				0/0
CmoCh08G001760	MADS-box transcription factor*	Cmo_Chr08	1045754		GCATCGACATCGAC	GCATCGAC	MODIFIER	intron variant		1/1				0/0
CmoCh08G001760	MADS-box transcription factor*	Cmo_Chr08	1045885		G	A	MODIFIER	intron variant		1/1				0/0
CmoCh08G001760	MADS-box transcription factor*	Cmo_Chr08	1046071		T	C	MODIFIER	intron variant		1/1				0/0
CmoCh08G001760	MADS-box transcription factor*	Cmo_Chr08	1046078		C	T	MODIFIER	intron variant		1/1				0/0
CmoCh08G001760	MADS-box transcription factor*	Cmo_Chr08	1046182		G	A	MODIFIER	intron variant		1/1				0/0
CmoCh08G001760	MADS-box transcription factor*	Cmo_Chr08	1046201		A	T	MODIFIER	intron variant		1/1				0/0
CmoCh08G001760	MADS-box transcription factor*	Cmo_Chr08	1046282		G	A	MODIFIER	intron variant		1/1				0/0
CmoCh08G001760	MADS-box transcription factor*	Cmo_Chr08	1046487		C	T	MODIFIER	intron variant		1/1				0/0
CmoCh08G001760	MADS-box transcription factor*	Cmo_Chr08	1046546		A	G	MODIFIER	intron variant		1/1				0/0
CmoCh08G001760	MADS-box transcription factor*	Cmo_Chr08	1046610		C	T	MODIFIER	intron variant		1/1				0/0
CmoCh08G001760	MADS-box transcription factor*	Cmo_Chr08	1046633		A	T	MODIFIER	intron variant		1/1				0/0
CmoCh08G001760	MADS-box transcription factor*	Cmo_Chr08	1046730		CAT	TAC	MODIFIER	intron variant		1/1				0/0
CmoCh08G001760	MADS-box transcription factor*	Cmo_Chr08	1046810		T	G	MODIFIER	intron variant		1/1				0/0
CmoCh08G001760	MADS-box transcription factor*	Cmo_Chr08	1046821		A	G	MODIFIER	intron variant		1/1				0/0
CmoCh08G001760	MADS-box transcription factor*	Cmo_Chr08	1046843		G	T	MODIFIER	intron variant		1/1				0/0
CmoCh08G001760	MADS-box transcription factor*	Cmo_Chr08	1046850		C	T	MODIFIER	intron variant		1/1				0/0
CmoCh08G001760	MADS-box transcription factor*	Cmo_Chr08	1046938		TCAAAG	TG	MODIFIER	intron variant		1/1				0/0
CmoCh08G001760	MADS-box transcription factor*	Cmo_Chr08	1046973		CTGGAATTCGTGGACCCGGAGGGTT	CT	MODIFIER	intron variant		1/1				0/0
CmoCh08G001760	MADS-box transcription factor*	Cmo_Chr08	1047012		CAA	CA	MODIFIER	intron variant		1/1				0/0
CmoCh08G001760	MADS-box transcription factor*	Cmo_Chr08	1047158		ACA	AA	MODIFIER	intron variant		1/1				0/0
CmoCh08G001760	MADS-box transcription factor*	Cmo_Chr08	1047200		AAC	ATAC	MODIFIER	intron variant		1/1	.			0/0	.	.	.	0/0	.	.
CmoCh08G001760	MADS-box transcription factor*	Cmo_Chr08	1047229		T	A	MODIFIER	intron variant		1/1				0/0
CmoCh08G001760	MADS-box transcription factor*	Cmo_Chr08	1047264		T	C	MODIFIER	intron variant		1/1	.			0/0	.	0/0	.	0/0	.	.
CmoCh08G001760	MADS-box transcription factor*	Cmo_Chr08	1047313		T	C	MODIFIER	intron variant		1/1				0/0
CmoCh08G001760	MADS-box transcription factor*	Cmo_Chr08	1047412		GG	GAAA	MODIFIER	intron variant		1/1				0/0
CmoCh08G001760	MADS-box transcription factor*	Cmo_Chr08	1047758		CTTGT	TTTAC	MODIFIER	intron variant		1/1				0/0
CmoCh08G001770	Unknown protein	Cmo_Chr08	1047758		CTTGT	TTTAC	MODIFIER	intron variant		1/1				0/0
CmoCh08G001760	MADS-box transcription factor*	Cmo_Chr08	1047775		G	A	MODIFIER	3 prime UTR variant		1/1				0/0
CmoCh08G001770	Unknown protein	Cmo_Chr08	1047775		G	A	MODIFIER	intron variant		1/1				0/0
CmoCh08G001770	Unknown protein	Cmo_Chr08	1047787		TAA	TAAA	MODIFIER	intron variant		1/1				0/0
CmoCh08G001770	Unknown protein	Cmo_Chr08	1047959		AGC	AC	MODIFIER	intron variant		1/1	.			0/0	0/0	.	.	0/0	.	.
CmoCh08G001770	Unknown protein	Cmo_Chr08	1047978		A	G	MODIFIER	intron variant		1/1	.			0/0	0/0	.	.	0/0	.	.
CmoCh08G001770	Unknown protein	Cmo_Chr08	1048017		A	C	MODIFIER	intron variant		1/1				0/0
CmoCh08G001770	Unknown protein	Cmo_Chr08	1048036		T	C	MODIFIER	intron variant		1/1	.			0/0	0/0	.	.	0/0	.	.
CmoCh08G001770	Unknown protein	Cmo_Chr08	1048109		T	C	MODIFIER	intron variant		1/1				0/0
CmoCh08G001770	Unknown protein	Cmo_Chr08	1048120		CTTAA	CA	MODIFIER	intron variant		1/1	.			0/0	0/0	.	.	0/0	.	.
CmoCh08G001770	Unknown protein	Cmo_Chr08	1048141		C	T	MODIFIER	intron variant		1/1				0/0
CmoCh08G001770	Unknown protein	Cmo_Chr08	1048154		T	G	MODIFIER	intron variant		1/1				0/0
CmoCh08G001770	Unknown protein	Cmo_Chr08	1048249		T	C	MODIFIER	intron variant		1/1				0/0
CmoCh08G001770	Unknown protein	Cmo_Chr08	1048284		C	T	MODIFIER	intron variant		1/1				0/0
CmoCh08G001770	Unknown protein	Cmo_Chr08	1048294		T	C	MODIFIER	intron variant		1/1				0/0
CmoCh08G001770	Unknown protein	Cmo_Chr08	1049217		GAAAAAAAT	GAAAAAAAAT	MODIFIER	intron variant		1/1				0/0
CmoCh08G001770	Unknown protein	Cmo_Chr08	1049228		TA	TAAATAA	MODIFIER	intron variant		1/1				0/0
CmoCh08G001770	Unknown protein	Cmo_Chr08	1049231		T	G	MODIFIER	intron variant		1/1				0/0
CmoCh08G001770	Unknown protein	Cmo_Chr08	1049237		GAAA	GA	MODIFIER	intron variant		1/1				0/0
CmoCh08G001770	Unknown protein	Cmo_Chr08	1049272		A	T	MODIFIER	intron variant		1/1				0/0
CmoCh08G001770	Unknown protein	Cmo_Chr08	1049372		ACTG	AG	MODIFIER	intron variant		1/1				0/0
CmoCh08G001770	Unknown protein	Cmo_Chr08	1049399		C	T	MODIFIER	intron variant		1/1				0/0
CmoCh08G001770	Unknown protein	Cmo_Chr08	1049449		C	G	MODIFIER	intron variant		1/1				0/0
CmoCh08G001770	Unknown protein	Cmo_Chr08	1049626		C	T	MODIFIER	intron variant		1/1				0/0
CmoCh08G001770	Unknown protein	Cmo_Chr08	1049678		CG	CAAG	MODIFIER	intron variant		1/1				0/0
CmoCh08G001770	Unknown protein	Cmo_Chr08	1049731		C	A	MODIFIER	intron variant		1/1				0/0
CmoCh08G001770	Unknown protein	Cmo_Chr08	1049983		T	C	MODIFIER	intron variant		1/1	.			0/0	0/0	.	.	.	.	0/0
CmoCh08G001770	Unknown protein	Cmo_Chr08	1050152		G	A	MODIFIER	intron variant		1/1				0/0
CmoCh08G001770	Unknown protein	Cmo_Chr08	1050255		G	T	MODIFIER	intron variant		1/1				0/0
CmoCh08G001770	Unknown protein	Cmo_Chr08	1050282		A	T	MODIFIER	intron variant		1/1				0/0
CmoCh08G001770	Unknown protein	Cmo_Chr08	1050322		ATTTTTA	ATTTTTTA	MODIFIER	intron variant		1/1				0/0
CmoCh08G001770	Unknown protein	Cmo_Chr08	1050361		G	C	MODIFIER	intron variant		1/1				0/0
CmoCh08G001770	Unknown protein	Cmo_Chr08	1050419		T	A	MODIFIER	intron variant		0/1				0/0
CmoCh08G001770	Unknown protein	Cmo_Chr08	1050460		CC	CTC	MODIFIER	intron variant		1/1				0/0
CmoCh08G001770	Unknown protein	Cmo_Chr08	1050464		C	T	MODIFIER	intron variant		1/1				0/0
CmoCh08G001770	Unknown protein	Cmo_Chr08	1050839		G	T	MODIFIER	intron variant		1/1				0/0
CmoCh08G001770	Unknown protein	Cmo_Chr08	1050850		A	T	MODIFIER	intron variant		1/1				0/0
CmoCh08G001770	Unknown protein	Cmo_Chr08	1050860		G	A	MODIFIER	intron variant		1/1				0/0
CmoCh08G001770	Unknown protein	Cmo_Chr08	1050891		C	T	MODIFIER	intron variant		1/1				0/0
CmoCh08G001770	Unknown protein	Cmo_Chr08	1050908		TGCAGGCAGC	TGTAGC, TGCAGC	MODIFIER	intron variant		1/1				0/2
CmoCh08G001770	Unknown protein	Cmo_Chr08	1050924		G	T	MODIFIER	intron variant		1/1				0/0
CmoCh08G001770	Unknown protein	Cmo_Chr08	1051550		A	G	MODIFIER	intron variant		1/1				0/0
CmoCh08G001780	Transmembrane protein, putative*	Cmo_Chr08	1051550	DMP43	A	G	MODIFIER	5 prime UTR variant		1/1				0/0
CmoCh08G001780	Transmembrane protein, putative*	Cmo_Chr08	1051550		A	G	MODIFIER	5 prime UTR variant		1/1				0/0
CmoCh08G001770	Unknown protein	Cmo_Chr08	1051589		G	A	MODIFIER	intron variant		1/1				0/0
CmoCh08G001780	Transmembrane protein, putative*	Cmo_Chr08	1051589		G	A	MODIFIER	5 prime UTR variant		1/1				0/0
CmoCh08G001770	Unknown protein	Cmo_Chr08	1051656	DMP44	A	G	HIGH	splice donor variant&intron variant		1/1				0/0	.	.	.	.	.	.
CmoCh08G001780	Transmembrane protein, putative*	Cmo_Chr08	1051656		A	G	MODIFIER	5 prime UTR variant		1/1				0/0
CmoCh08G001770	Unknown protein	Cmo_Chr08	1051787		A	T	MODERATE	missense variant		1/1				0/0
CmoCh08G001780	Transmembrane protein, putative*	Cmo_Chr08	1051787		A	T	MODIFIER	5 prime UTR variant		1/1				0/0
CmoCh08G001780	Transmembrane protein, putative*	Cmo_Chr08	1051854		C	T	LOW	5 prime UTR premature start codon gain variant		1/1				0/0
CmoCh08G001780	Transmembrane protein, putative*	Cmo_Chr08	1051862		C	A	MODIFIER	5 prime UTR variant		1/1				0/0
CmoCh08G001780	Transmembrane protein, putative*	Cmo_Chr08	1051874		G	C	MODIFIER	5 prime UTR variant		1/1				0/0
CmoCh08G001780	Transmembrane protein, putative*	Cmo_Chr08	1051933		T	G	MODIFIER	5 prime UTR variant		1/1				0/0
CmoCh08G001780	Transmembrane protein, putative*	Cmo_Chr08	1052038		G	C	LOW	synonymous variant		1/1				0/0
CmoCh08G001780	Transmembrane protein, putative*	Cmo_Chr08	1052050		A	G	LOW	synonymous variant		1/1				0/0
CmoCh08G001780	Transmembrane protein, putative*	Cmo_Chr08	1052305		T	C	LOW	synonymous variant		1/1				0/0
CmoCh08G001780	Transmembrane protein, putative*	Cmo_Chr08	1052374		GCTAG	TCTAT	MODIFIER	intron variant		1/1				0/0
CmoCh08G001780	Transmembrane protein, putative*	Cmo_Chr08	1052394		T	C	MODIFIER	intron variant		1/1				0/0
CmoCh08G001780	Transmembrane protein, putative*	Cmo_Chr08	1052414		T	G	MODIFIER	intron variant		1/1	.			0/0	0/0	.	.	0/0	.	.
CmoCh08G001780	Transmembrane protein, putative*	Cmo_Chr08	1052577		GCA	ACG	MODIFIER	intron variant		1/1				0/0
CmoCh08G001780	Transmembrane protein, putative*	Cmo_Chr08	1052593		T	C	MODIFIER	intron variant		1/1				0/0
CmoCh08G001780	Transmembrane protein, putative*	Cmo_Chr08	1052599		A	G	MODIFIER	intron variant		1/1				0/0
CmoCh08G001780	Transmembrane protein, putative*	Cmo_Chr08	1052621		T	C	MODIFIER	intron variant		1/1				0/0
CmoCh08G001780	Transmembrane protein, putative*	Cmo_Chr08	1052684		G	A	MODIFIER	intron variant		1/1	.			0/0	0/0	.	.	.	.	.
CmoCh08G001780	Transmembrane protein, putative*	Cmo_Chr08	1052723		G	A	MODIFIER	intron variant		1/1	.			0/0	0/0	.	.	.	.	.
CmoCh08G001780	Transmembrane protein, putative*	Cmo_Chr08	1052735		A	C	MODIFIER	intron variant		1/1	.			0/0	0/0	.	.	.	.	.
CmoCh08G001780	Transmembrane protein, putative*	Cmo_Chr08	1052784		C	T	MODIFIER	intron variant		1/1				0/0
CmoCh08G001780	Transmembrane protein, putative*	Cmo_Chr08	1052923		GCAGG	ACAGA	MODIFIER	intron variant		1/1	.			0/0	0/0	.	.	.	.	.
CmoCh08G001780	Transmembrane protein, putative*	Cmo_Chr08	1053106		G	A	MODIFIER	intron variant		1/1	.			0/0	0/0	0/0	0/0	.	0/0	.
CmoCh08G001780	Transmembrane protein, putative*	Cmo_Chr08	1053120		A	G	MODIFIER	intron variant		1/1	.			0/0	0/0	0/0	.	.	0/0	.
CmoCh08G001780	Transmembrane protein, putative*	Cmo_Chr08	1053577		A	G	HIGH	stop codon lost		1/1				0/0
CmoCh08G001780	Transmembrane protein, putative*	Cmo_Chr08	1053637		GTTTTTTG	GTTTTTTTG	MODIFIER	3 prime UTR variant		1/1				0/0
CmoCh08G001790	Transmembrane protein, putative*	Cmo_Chr08	1053637		GTTTTTTG	GTTTTTTTG	HIGH	frameshift variant		1/1				0/0
CmoCh08G001780	Transmembrane protein, putative*	Cmo_Chr08	1053690		CTTTG	CTTTTTTG	MODIFIER	3 prime UTR variant		1/1				0/0
CmoCh08G001790	Transmembrane protein, putative*	Cmo_Chr08	1053690		CTTTG	CTTTTTTG	MODERATE	conservative inframe insertion		1/1				0/0
CmoCh08G001790	Transmembrane protein, putative*	Cmo_Chr08	1053864		TAA	TA	MODIFIER	intron variant		1/1				0/0
CmoCh08G001790	Transmembrane protein, putative*	Cmo_Chr08	1053951		G	A	MODIFIER	intron variant		1/1				0/0
CmoCh08G001790	Transmembrane protein, putative*	Cmo_Chr08	1053961		G	A	MODIFIER	intron variant		1/1				0/0
CmoCh08G001790	Transmembrane protein, putative*	Cmo_Chr08	1054103		G	A	MODIFIER	intron variant		1/1				0/0
CmoCh08G001790	Transmembrane protein, putative*	Cmo_Chr08	1054113		C	G	MODIFIER	intron variant		1/1				0/0
CmoCh08G001790	Transmembrane protein, putative*	Cmo_Chr08	1054200		T	C	MODIFIER	intron variant		1/1				0/0
CmoCh08G001790	Transmembrane protein, putative*	Cmo_Chr08	1054253		TCCAACCCCC	TCT	MODIFIER	intron variant		1/1				0/0
CmoCh08G001790	Transmembrane protein, putative*	Cmo_Chr08	1054268		C	G	MODIFIER	intron variant		1/1				0/0
CmoCh08G001790	Transmembrane protein, putative*	Cmo_Chr08	1054328		A	G	MODIFIER	intron variant		1/1				0/0
CmoCh08G001790	Transmembrane protein, putative*	Cmo_Chr08	1054389		T	G	MODIFIER	intron variant		1/1				0/0
CmoCh08G001790	Transmembrane protein, putative*	Cmo_Chr08	1054409		C	T	MODIFIER	intron variant		1/1				0/0
CmoCh08G001790	Transmembrane protein, putative*	Cmo_Chr08	1054441		C	A	MODIFIER	intron variant		1/1				0/0
CmoCh08G001790	Transmembrane protein, putative*	Cmo_Chr08	1054567		A	C	MODIFIER	intron variant		1/1				0/0
CmoCh08G001790	Transmembrane protein, putative*	Cmo_Chr08	1054575		T	C	MODIFIER	intron variant		1/1				0/0
CmoCh08G001820	Unknown protein	Cmo_Chr08	1074601		G	A	MODIFIER	intron variant		1/1	.			0/0	.	.	.	.	.	.
CmoCh08G001830	Signal transduction histidine kinase, hybrid-type, ethylene sensor	Cmo_Chr08	1077138		G	A	MODIFIER	intron variant		1/1	.			0/0	0/0	.	.	.	.	0/0
CmoCh08G001830	Signal transduction histidine kinase, hybrid-type, ethylene sensor	Cmo_Chr08	1077188		A	G	MODIFIER	intron variant		1/1	.			0/0	0/0	.	.	.	.	.
CmoCh08G001830	Signal transduction histidine kinase, hybrid-type, ethylene sensor	Cmo_Chr08	1079011	DMP41	C	T	LOW	synonymous variant		1/1				0/0
CmoCh08G001880	Protein IQ-DOMAIN 14-like protein	Cmo_Chr08	1098940		T	G	MODIFIER	intron variant		1/1	.			0/0	.	.	.	0/0	.	.
CmoCh08G001880	Protein IQ-DOMAIN 14-like protein	Cmo_Chr08	1102644		TGATA	AGATG, CGATA	HIGH	splice acceptor and intron variant		1/1				0/1
CmoCh08G001880	Protein IQ-DOMAIN 14-like protein	Cmo_Chr08	1102644		TGATA	AGATG, CGATA	HIGH	splice acceptor, splice region and intron variant		2/2				0/1
CmoCh08G001900	15 kDa selenoprotein	Cmo_Chr08	1110286		C	T	MODIFIER	intron variant		1/1	.			0/0	.	0/0	.	0/0	.	.
CmoCh08G001900	15 kDa selenoprotein	Cmo_Chr08	1111538		C	T	MODIFIER	intron variant		1/1	.			0/0	0/0	.	.	0/0	.	.
CmoCh08G001900	15 kDa selenoprotein	Cmo_Chr08	1111621		G	A	MODIFIER	intron variant		1/1	.			0/0	0/0	.	.	0/0	.	.
CmoCh08G001920	Something about silencing protein sas10, putative	Cmo_Chr08	1116660	snp_8202510	T	A	MODERATE	missense variant		1/1				0/0
