# Supplementary material for: A Major QTL Located in Chromosome 8 of Cucurbita moschata Is Responsible for Resistance to Tomato Leaf Curl New Delhi Virus
Source: Front Plant Sci. 2020 Mar 20;11:207. doi: 10.3389/fpls.2020.00207 (PMC7100279; doi:10.3389/fpls.2020.00207)
Supplement: TABLE S4 — Genes annotated in the candidate region of chromosome 8 of C. moschata. Their paralog genes in chromosome 17 of C. moschata are shown, as well as BLAST alignment results with chromosome 17 of C. pepo. Those genes with none paralogs copies identified along the C. moschata genome are marked with ∗. [file Table_4.XLSX]

## Sheet: Hoja1
Supplementary Table 4. Genes anotated in the candidate region of chromosome 8 of C. moschata. Their paralog genes in chromosome 17 of C. moschata are shown, as well as BLAST aligment results with chromosome 17 of C. pepo. Those genes with none paralogues copies identified along the C. moschata genome are marked with *.
C. moschata chromosome 8							C. moschata chromosome 17							C. pepo chromosome 17
Gene code	Chromosome	Start	End	Strand	Moschata_description		Gene code	Chromosome	Start	End	Strand	Moschata_description		Blast	Start	End	Gene code	Chromosome	Start	End	Strand	Pepo_description
CmoCh08G001070	Cmo_Chr08	561635	565069	+	Chloroplast inner membrane import protein Tic22									Cp4.1LG17	7658023	7661388	Cp4LG17g10110	Cp4.1LG17	7658023	7661427	+	Protein TIC 22-like, chloroplastic
CmoCh08G001080	Cmo_Chr08	567199	569731	+	Xyloglucan endotransglucosylase/hydrolase (2.4.1.207)		*							Cp4.1LG17	7663510	7666175	Cp4LG17g10080	Cp4.1LG17	7663504	7666086	+	xyloglucan endotransglucosylase/hydrolase 15
CmoCh08G001090	Cmo_Chr08	567270	567925	-	Unknown protein		*							Cp4.1LG17	7663579	7664257
CmoCh08G001100	Cmo_Chr08	570549	572373	+	Late embryogenesis abundant hydroxyproline-rich glycoprotein family, putative									Cp4.1LG17	7666936	7669773	Cp4LG17g10100	Cp4.1LG17	7667109	7669765	+	Late embryogenesis abundant (LEA) hydroxyproline-rich glycoprotein family
CmoCh08G001110	Cmo_Chr08	573540	577823	-	Nucleotide-sugar transporter/ sugar porter		*							Cp4.1LG17	7670956	7675015	Cp4LG17g10210	Cp4.1LG17	7672322	7675025	-	Nucleotide-sugar transporter family protein
CmoCh08G001120	Cmo_Chr08	579407	580087	+	F-box protein									Cp4.1LG17	7676936	7677615	Cp4LG17g10140	Cp4.1LG17	7676868	7677615	+	F-box family protein
CmoCh08G001130	Cmo_Chr08	583200	588238	+	(Ribosome inactivating protein) (3.2.2.22)		CmoCh17G005500	Cmo_Chr17	5593239	5594456	+	rRNA N-glycosidase (3.2.2.22)
CmoCh08G001130	Cmo_Chr08	583200	588238	+	(Ribosome inactivating protein) (3.2.2.22)		CmoCh17G005510	Cmo_Chr17	5594526	5594855	+	rRNA N-glycosidase (3.2.2.22)
CmoCh08G001130	Cmo_Chr08	583200	588238	+	(Ribosome inactivating protein) (3.2.2.22)		CmoCh17G005930	Cmo_Chr17	6299793	6300620	-	(Ribosome inactivating protein) (3.2.2.22)
CmoCh08G001130	Cmo_Chr08	583200	588238	+	(Ribosome inactivating protein) (3.2.2.22)		CmoCh17G005950	Cmo_Chr17	6320761	6321603	-	(Ribosome inactivating protein) (3.2.2.22)
CmoCh08G001140	Cmo_Chr08	592021	592899	+	(Ribosome inactivating protein) (3.2.2.22)		CmoCh17G005500	Cmo_Chr17	5593239	5594456	+	rRNA N-glycosidase (3.2.2.22)		Cp4.1LG17	7685858	7686735	Cp4LG17g10070	Cp4.1LG17	7685693	7686992	+	ribosome inactivating protein
CmoCh08G001140	Cmo_Chr08	592021	592899	+	(Ribosome inactivating protein) (3.2.2.22)		CmoCh17G005510	Cmo_Chr17	5594526	5594855	+	rRNA N-glycosidase (3.2.2.22)		Cp4.1LG17	7685858	7686735	Cp4LG17g10070	Cp4.1LG17	7685693	7686992	+	ribosome inactivating protein
CmoCh08G001140	Cmo_Chr08	592021	592899	+	(Ribosome inactivating protein) (3.2.2.22)		CmoCh17G005930	Cmo_Chr17	6299793	6300620	-	(Ribosome inactivating protein) (3.2.2.22)		Cp4.1LG17	7685858	7686735	Cp4LG17g10070	Cp4.1LG17	7685693	7686992	+	ribosome inactivating protein
CmoCh08G001140	Cmo_Chr08	592021	592899	+	(Ribosome inactivating protein) (3.2.2.22)		CmoCh17G005950	Cmo_Chr17	6320761	6321603	-	(Ribosome inactivating protein) (3.2.2.22)		Cp4.1LG17	7685858	7686735	Cp4LG17g10070	Cp4.1LG17	7685693	7686992	+	ribosome inactivating protein
CmoCh08G001150	Cmo_Chr08	594276	597486	-	Aluminum activated malate transporter family protein, putative		*							Cp4.1LG17	7688227	7691488	Cp4LG17g10200	Cp4.1LG17	7688225	7691758	-	aluminum-activated, malate transporter
CmoCh08G001160	Cmo_Chr08	602767	605274	+	E3 ubiquitin-protein ligase (6.3.2.-)		CmoCh17G005390	Cmo_Chr17	5342452	5344900	+	E3 ubiquitin-protein ligase (6.3.2.-)		Cp4.1LG17	7696773	7700876	Cp4LG17g10090	Cp4.1LG17	7696654	7700929	+	E3 ubiquitin-protein ligase SINAT3
CmoCh08G001170	Cmo_Chr08	603045	606399	-	Unknown protein		*							Cp4.1LG17	7697051	7701198
CmoCh08G001180	Cmo_Chr08	606597	609025	-	Phosphatidylinositol 3-and 4-kinase		CmoCh17G005400	Cmo_Chr17	5345082	5347880	-	Phosphatidylinositol 3- and 4-kinase ;Ubiquitin family protein		Cp4.1LG17	7702446	7704893	Cp4LG17g10160	Cp4.1LG17	7702100	7704907	-	Phosphatidylinositol 4-kinase gamma 4
CmoCh08G001190	Cmo_Chr08	611125	613978	+	Unknown protein		*							Cp4.1LG17	7707507	7710321
CmoCh08G001200	Cmo_Chr08	616308	617714	+	Eukaryotic aspartyl protease family protein									Cp4.1LG17	7712857	7714259	Cp4LG17g10150	Cp4.1LG17	7713710	7714259	+	Eukaryotic aspartyl protease family protein
CmoCh08G001210	Cmo_Chr08	620016	622827	-	Cyclic pyranopterin monophosphate synthase accessory protein		*							Cp4.1LG17	7715673	7718396	Cp4LG17g10170	Cp4.1LG17	7712790	7718427	-	Cyclic pyranopterin monophosphate synthase accessory protein
CmoCh08G001220	Cmo_Chr08	629552	633268	+	Auxin response factor									Cp4.1LG17	7722377	7726098	Cp4LG17g10130	Cp4.1LG17	7722340	7726267	+	auxin response factor 9
CmoCh08G001230	Cmo_Chr08	639689	642181	+	Trichome birefringence-like protein									Cp4.1LG17	7732518	7735013	Cp4LG17g10120	Cp4.1LG17	7731273	7735618	+	TRICHOME BIREFRINGENCE-LIKE 25
CmoCh08G001240	Cmo_Chr08	642105	642378	-	Unknown protein		*							Cp4.1LG17	7734938	7735215
CmoCh08G001250	Cmo_Chr08	642446	647644	-	WRKY transcription factor 6-1		CmoCh17G005420	Cmo_Chr17	5360801	5362047	-	WRKY transcription factor 6		Cp4.1LG17	7735284	7740487	Cp4LG17g10220	Cp4.1LG17	7738538	7740520	-	WRKY DNA-binding protein 30
CmoCh08G001260	Cmo_Chr08	650215	660921	-	Histone H3		*							Cp4.1LG17	7742947	7753468	Cp4LG17g10290	Cp4.1LG17	7748121	7753523	-	Histone superfamily protein
CmoCh08G001270	Cmo_Chr08	663857	665398	+	Ubiquitin carboxyl-terminal hydrolase family protein		CmoCh17G005450	Cmo_Chr17	5539202	5540587	+	Ubiquitin carboxyl-terminal hydrolase family protein		Cp4.1LG17	7755016	7756556	Cp4LG17g10250	Cp4.1LG17	7755059	7757138	+	Ubiquitin carboxyl-terminal hydrolase family protein
CmoCh08G001280	Cmo_Chr08	666019	677456	-	Poly(A) RNA polymerase cid14		CmoCh17G005470	Cmo_Chr17	5542404	5544229	-	Abscisic acid receptor PYL9-like protein		Cp4.1LG17	7757244	7770049	Cp4LG17g10270	Cp4.1LG17	7761048	7770069	-	Poly(A) RNA polymerase cid14 [Morus notabilis] gb|EXB62201.1| Poly(A) RNA polymerase cid14
CmoCh08G001280	Cmo_Chr08	666019	677456	-	Poly(A) RNA polymerase cid14		CmoCh17G005490	Cmo_Chr17	5572565	5581328	+	Poly(A) RNA polymerase cid14		Cp4.1LG17	7757244	7770049	Cp4LG17g10270	Cp4.1LG17	7761048	7770069	-	Poly(A) RNA polymerase cid14 [Morus notabilis] gb|EXB62201.1| Poly(A) RNA polymerase cid14
CmoCh08G001290	Cmo_Chr08	679513	684385	-	ATP-dependent RNA helicase									Cp4.1LG17	7772277	7777323	Cp4LG17g10320	Cp4.1LG17	7772317	7777166	-	ATP-dependent RNA helicase DeaD
CmoCh08G001300	Cmo_Chr08	685267	695610	+	Pentatricopeptide repeat-containing protein, putative		CmoCh17G005280	Cmo_Chr17	5166704	5171767	+	Plant protein 1589 of unknown function		Cp4.1LG17	7778174	7788079	Cp4LG17g10260	Cp4.1LG17	7778010	7788050	+	Pentatricopeptide repeat-containing protein
CmoCh08G001310	Cmo_Chr08	696194	704308	-	Beclin-1-like protein		*							Cp4.1LG17	7788719	7795917	Cp4LG17g10280	Cp4.1LG17	7788668	7795933	-	autophagy protein beclin 1
CmoCh08G001320	Cmo_Chr08	704581	707671	+	Splicing factor 3A subunit 3		CmoCh17G005240	Cmo_Chr17	5153910	5157033	-	Splicing factor 3a, subunit 3		Cp4.1LG17	7796198	7799280	Cp4LG17g10230	Cp4.1LG17	7796134	7799394	+	Ubiquitin-like superfamily protein
CmoCh08G001330	Cmo_Chr08	708129	719708	-	Histone-lysine N-methyltransferase (2.1.1.43)		CmoCh17G005220	Cmo_Chr17	5137064	5146816	+	Histone-lysine N-methyltransferase (2.1.1.43)		Cp4.1LG17	7799790	7811132	Cp4LG17g10310	Cp4.1LG17	7799801	7809483	-	Histone-lysine N-methyltransferase 2A
CmoCh08G001340	Cmo_Chr08	719844	727082	+	Dynamin-related protein 1C, putative, expressed									Cp4.1LG17	7811269	7818124	Cp4LG17g10240	Cp4.1LG17	7811021	7818596	+	DYNAMIN-like 1B
CmoCh08G001350	Cmo_Chr08	727729	741681	-	Tetratricopeptide repeat (TPR)-like superfamily protein		CmoCh17G005210	Cmo_Chr17	110128	5126759	+	Tetratricopeptide repeat (TPR)-like superfamily protein		Cp4.1LG17	7818805	7832818	Cp4LG17g10300	Cp4.1LG17	7818805	7831953	-	Tetratricopeptide repeat (TPR)-like superfamily protein
CmoCh08G001350	Cmo_Chr08	727729	741681	-	Tetratricopeptide repeat (TPR)-like superfamily protein		CmoCh17G008430	Cmo_Chr17	7841276	7850434	+	Eukaryotic translation initiation factor 3 subunit, putative		Cp4.1LG17	7818805	7832818	Cp4LG17g10300	Cp4.1LG17	7818805	7831953	-	Tetratricopeptide repeat (TPR)-like superfamily protein
CmoCh08G001360	Cmo_Chr08	749558	759489	+	(Calmodulin-domain kinase CDPK protein) (Protein kinase Calcium-binding EF-hand)		CmoCh17G004830	Cmo_Chr17	3720117	3729536	+	(Calmodulin-domain kinase CDPK protein) (Protein kinase Calcium-binding EF-hand)		Cp4.1LG17	7840850	7850506	Cp4LG17g10410	Cp4.1LG17	7840753	7848826	+	Protein kinase superfamily protein
CmoCh08G001370	Cmo_Chr08	769246	773817	+	Fiber protein fb11		CmoCh17G004860	Cmo_Chr17	3768913	3772642	+	Fiber protein fb11		Cp4.1LG17	7860268	7864089	Cp4LG17g10390	Cp4.1LG17	7860195	7864018	+	unknown protein
CmoCh08G001380	Cmo_Chr08	775145	776170	+	DUF688 family protein									Cp4.1LG17	7865619	7866643	Cp4LG17g10350	Cp4.1LG17	7865491	7866681	+	Unknown protein
CmoCh08G001390	Cmo_Chr08	777780	778493	-	Dof zinc finger protein									Cp4.1LG17	7868312	7869018	Cp4LG17g10460	Cp4.1LG17	7868307	7869018	-	Dof-type zinc finger DNA-binding family protein
CmoCh08G001400	Cmo_Chr08	780201	789778	+	RNA-binding KH domain-containing protein		CmoCh17G004870	Cmo_Chr17	3779992	3789364	+	RNA-binding KH domain-containing protein		Cp4.1LG17	7871041	7877783	Cp4LG17g10430	Cp4.1LG17	7868678	7878805	+	RNA-binding KH domain-containing protein
CmoCh08G001410	Cmo_Chr08	790118	791899	+	Hydroxyproline-rich glycoprotein family protein, putative		CmoCh17G004880	Cmo_Chr17	3791992	3793899	+	Peptidyl-prolyl cis-trans isomerase		Cp4.1LG17	7880361	7882141	Cp4LG17g10420	Cp4.1LG17	7880359	7882141	+	Peptidyl-prolyl cis-trans isomerase FKBP20-2
CmoCh08G001420	Cmo_Chr08	792571	795758	+	Vesicle transport protein SEC20		*							Cp4.1LG17	7883876	7887059	Cp4LG17g10380	Cp4.1LG17	7883807	7887057	+	Sec20 family protein
CmoCh08G001430	Cmo_Chr08	795547	802971	-	Cationic amino acid transporter		CmoCh17G004890	Cmo_Chr17	3798361	3803166	-	Cationic amino acid transporter		Cp4.1LG17	7886849	7893545	Cp4LG17g10490	Cp4.1LG17	7888821	7893888	-	cationic amino acid transporter 9
CmoCh08G001440	Cmo_Chr08	803096	808358	+	COP9 signalosome complex subunit 7		CmoCh17G004900	Cmo_Chr17	3811472	3824978	+	COP9 signalosome complex subunit 7		Cp4.1LG17	7893670	7899672	Cp4LG17g10400	Cp4.1LG17	7893674	7900184	+	Unknown protein
CmoCh08G001450	Cmo_Chr08	808408	816596	-	Translation elongation factor G, mitochondrial		CmoCh17G004910	Cmo_Chr17	3832218	3846248	-	Translation elongation factor G, mitochondrial		Cp4.1LG17	7899725	7907359	Cp4LG17g10480	Cp4.1LG17	7899157	7907264	-	Elongation factor G 1
CmoCh08G001460	Cmo_Chr08	816779	827749	+	Leucine carboxyl methyltransferase, putative		CmoCh17G004920	Cmo_Chr17	3848011	3864499	+	Leucine carboxyl methyltransferase, putative		Cp4.1LG17	7907542	7920465	Cp4LG17g10440	Cp4.1LG17	7907448	7917897	+	Leucine carboxyl methyltransferase
CmoCh08G001470	Cmo_Chr08	835327	841749	+	BZIP transcription factor bZIP80		CmoCh17G004930	Cmo_Chr17	3869362	3877026	+	BZIP transcription factor bZIP80		Cp4.1LG17	7926113	7932153	Cp4LG17g10360	Cp4.1LG17	7926105	7932486	+	Protein of unknown function (DUF630 and DUF632)
CmoCh08G001480	Cmo_Chr08	844193	847616	-	TATA box-binding protein-associated factor RNA polymerase I subunit C, putative		*							Cp4.1LG17	7934555	7937962	Cp4LG17g10470	Cp4.1LG17	7934715	7937415	-	unknown protein
CmoCh08G001490	Cmo_Chr08	849055	858881	+	Chromodomain-helicase-DNA-binding protein 1-like protein		*							Cp4.1LG17	7939066	7948407	Cp4LG17g10540	Cp4.1LG17	7939199	7948409	+	Chromodomain-helicase-DNA-binding protein 1-like
CmoCh08G001500	Cmo_Chr08	862808	869441	-	Autophagy-related protein 3		CmoCh17G004940	Cmo_Chr17	3885467	3891377	-	Autophagy-related protein 3		Cp4.1LG17	7949888	7955372	Cp4LG17g10580	Cp4.1LG17	7949255	7955436	-	Autophagy-related protein 3
CmoCh08G001510	Cmo_Chr08	871594	878580	+	(Kinase like protein) (Protein kinase superfamily protein)		CmoCh17G005020	Cmo_Chr17	4301229	4308033	-	(Kinase like protein) (Protein kinase superfamily protein)		Cp4.1LG17	7956477	7963419	Cp4LG17g10530	Cp4.1LG17	7956281	7963405	+	Protein kinase superfamily protein
CmoCh08G001520	Cmo_Chr08	883782	890402	+	ELMO domain-containing protein A		CmoCh17G005010	Cmo_Chr17	4227582	4233812	-	ELMO domain-containing protein A		Cp4.1LG17	7968549	7974993	Cp4LG17g10550	Cp4.1LG17	7968543	7975295	+	ELMO/CED-12 family protein
CmoCh08G001530	Cmo_Chr08	893386	893970	+	Ethylene-responsive transcription factor 1		CmoCh17G004950	Cmo_Chr17	3914971	3915543	-	Ethylene-responsive transcription factor 1		Cp4.1LG17	7978277	7978866
CmoCh08G001540	Cmo_Chr08	897561	905920	-	RNA binding protein, putative		CmoCh17G005030	Cmo_Chr17	4311125	4321280	-	RNA binding protein		Cp4.1LG17	7984829	7993333	Cp4LG17g10600	Cp4.1LG17	7983635	7993356	-	Plasminogen activator inhibitor 1 RNA-binding
CmoCh08G001550	Cmo_Chr08	907937	909094	-	Alpha/beta-Hydrolases superfamily protein		*							Cp4.1LG17	7996391	7997480	Cp4LG17g10610	Cp4.1LG17	7993747	7999054	-	Phospholipase A1-II 1
CmoCh08G001560	Cmo_Chr08	910771	912821	-	SPX domain-containing 3-like protein		*							Cp4.1LG17	7999181	8001177	Cp4LG17g10570	Cp4.1LG17	7999179	8001196	-	SPX domain gene 3
CmoCh08G001570	Cmo_Chr08	917224	919095	+	RNA-binding protein 38		CmoCh17G005260	Cmo_Chr17	5160168	5161042	-	RNA-binding protein 38		Cp4.1LG17	8004925	8006809	Cp4LG17g10510	Cp4.1LG17	8004881	8007928	+	RNA-binding protein 38
CmoCh08G001570	Cmo_Chr08	917224	919095	+	RNA-binding protein 38		CmoCh17G005270	Cmo_Chr17	5161082	5161652	-	RNA-binding protein 38		Cp4.1LG17	8004925	8006809	Cp4LG17g10510	Cp4.1LG17	8004881	8007928	+	RNA-binding protein 38
CmoCh08G001580	Cmo_Chr08	919192	919839	+	Unknown protein		*							Cp4.1LG17	8006907	8007552
CmoCh08G001590	Cmo_Chr08	920999	922513	+	Pentatricopeptide repeat-containing protein, putative		*							Cp4.1LG17	8008882	8010395
CmoCh08G001600	Cmo_Chr08	923265	927902	-	Conserved oligomeric Golgi complex subunit 4-like protein		CmoCh17G005300	Cmo_Chr17	5181728	5187366	-	Conserved oligomeric Golgi complex subunit 4-like protein		Cp4.1LG17	8011236	8015871	Cp4LG17g10560	Cp4.1LG17	8008512	8019557	-	Conserved oligomeric Golgi complex subunit 4
CmoCh08G001610	Cmo_Chr08	928722	931464	-	Chloroplast RNA-binding protein 33		*							Cp4.1LG17	8016722	8019500
CmoCh08G001620	Cmo_Chr08	935090	938101	+	ATP binding / protein kinase/ protein tyrosine kinase		*							Cp4.1LG17	8022073	8025151	Cp4LG17g10500	Cp4.1LG17	8022158	8024892	+	Protein kinase superfamily protein
CmoCh08G001630	Cmo_Chr08	939641	945434	+	Kinase family protein									Cp4.1LG17	8026419	8031899	Cp4LG17g10520	Cp4.1LG17	8026415	8031950	+	Protein kinase superfamily protein
CmoCh08G001640	Cmo_Chr08	946033	952647	-	(Late elongated hypocotyl a) (Late elongated hypocotyl b)		CmoCh17G005320	Cmo_Chr17	5226999	5239328	+	Late elongated hypocotyl		Cp4.1LG17	8032487	8039233	Cp4LG17g10590	Cp4.1LG17	8032447	8040249	-	Homeodomain-like superfamily protein
CmoCh08G001650	Cmo_Chr08	952255	952708	+	Unknown protein									Cp4.1LG17	8038841	8039294
CmoCh08G001660	Cmo_Chr08	952743	960789	-	Unknown protein		CmoCh17G005310	Cmo_Chr17	5196995	5198580	+	Thylakoid membrane phosphoprotein 14 kDa, chloroplastic		Cp4.1LG17	8039330	8046589	Cp4LG17g10700	Cp4.1LG17	8044234	8051098	-	Unknown protein
CmoCh08G001670	Cmo_Chr08	961652	964894	+	WRKY transcription factor-like protein		CmoCh17G013750	Cmo_Chr17	10673990	10675764	+	WRKY transcription factor-like protein		Cp4.1LG17	8047451	8050172	Cp4LG17g10650	Cp4.1LG17	8046545	8049649	+	Regulator of nonsense transcripts 3A, putative
CmoCh08G001680	Cmo_Chr08	965098	965981	+	Unknown protein		*							Cp4.1LG17	8050389	8051268
CmoCh08G001690	Cmo_Chr08	966664	972981	-	(Sphingosine phosphate lyase, putative) (4.1.2.27)		*							Cp4.1LG17	8051962	8059514	Cp4LG17g10710	Cp4.1LG17	8051953	8059724	-	Sphingosine-1-phosphate lyase
CmoCh08G001700	Cmo_Chr08	974271	978063	-	Fcf2 pre-rRNA processing protein		CmoCh17G013740	Cmo_Chr17	10664898	10678348	-	Proton pump interactor, putative		Cp4.1LG17	8060990	8064769	Cp4LG17g10690	Cp4.1LG17	8060996	8063892	-	Fcf2 pre-rRNA processing protein
CmoCh08G001710	Cmo_Chr08	979217	985783	+	BZIP transcription factor		*							Cp4.1LG17	8065994	8072501	Cp4LG17g10660	Cp4.1LG17	8065989	8072181	+	B-zip transcription factor [Vitis pseudoreticulata]
CmoCh08G001720	Cmo_Chr08	986849	995750	+	DNA primase large subunit, putative									Cp4.1LG17	8073539	8082091	Cp4LG17g10680	Cp4.1LG17	8073504	8082161	+	DNA primase, large subunit family
CmoCh08G001730	Cmo_Chr08	996835	999772	+	Squamosa promoter-binding-like protein 16		CmoCh17G013760	Cmo_Chr17	10690874	10692418	+	Squamosa promoter-binding-like protein 16		Cp4.1LG17	8083305	8086454	Cp4LG17g10620	Cp4.1LG17	8083300	8086452	+	squamosa promoter binding protein-like 9
CmoCh08G001740	Cmo_Chr08	1001631	1002017	+	Unknown protein		*							Cp4.1LG17	8088597	8088982	Cp4LG17g10630	Cp4.1LG17	8088595	8088982	+	Unknown protein
CmoCh08G001750	Cmo_Chr08	1016886	1020763	+	MADS-box transcription factor 1		CmoCh17G013770	Cmo_Chr17	10695432	10698380	+	MADS-box transcription factor 1		Cp4.1LG17	8101528	8105493	Cp4LG17g10640	Cp4.1LG17	8101436	8105557	+	MADS-box transcription factor 1
CmoCh08G001750	Cmo_Chr08	1016886	1020763	+	MADS-box transcription factor 1		CmoCh17G013780	Cmo_Chr17	10700561	10701041	+	MADS box transcription factor		Cp4.1LG17	8101528	8105493	Cp4LG17g10640	Cp4.1LG17	8101436	8105557	+	MADS-box transcription factor 1
CmoCh08G001760	Cmo_Chr08	1023858	1047776	+	MADS-box transcription factor		CmoCh17G013770	Cmo_Chr17	10695432	10698380	+	MADS-box transcription factor 1		Cp4.1LG17	8108821	8135276
CmoCh08G001760	Cmo_Chr08	1023858	1047776	+	MADS-box transcription factor		CmoCh17G013780	Cmo_Chr17	10700561	10701041	+	MADS box transcription factor		Cp4.1LG17	8108821	8135276
CmoCh08G001770	Cmo_Chr08	1047526	1051835	-	Unknown protein		*							Cp4.1LG17	8135027	8139319
CmoCh08G001780	Cmo_Chr08	1051479	1053847	+	Transmembrane protein, putative		CmoCh17G013800	Cmo_Chr17	10713433	10715110	+	Transmembrane protein, putative		Cp4.1LG17	8138966	8141346	Cp4LG17g10670	Cp4.1LG17	8138947	8142253	+	F17L21.8
CmoCh08G001790	Cmo_Chr08	1053587	1054794	-	Transmembrane protein, putative		CmoCh17G013810	Cmo_Chr17	10715301	10715876	-	Transmembrane protein, putative		Cp4.1LG17	8141111	8142301
CmoCh08G001800	Cmo_Chr08	1057956	1072099	+	Calmodulin-binding transcription activator 4-like protein		CmoCh17G013820	Cmo_Chr17	10719368	10720622	+	Calmodulin-binding transcription activator 4-like protein		Cp4.1LG17	8144477	8159154	Cp4LG17g10770	Cp4.1LG17	8150983	8159154	+	Calmodulin-binding transcription activator 4
CmoCh08G001800	Cmo_Chr08	1057956	1072099	+	Calmodulin-binding transcription activator 4-like protein		CmoCh17G013840	Cmo_Chr17	10730213	10734340	+	Calmodulin-binding transcription activator 4-like protein		Cp4.1LG17	8144477	8159154	Cp4LG17g10770	Cp4.1LG17	8150983	8159154	+	Calmodulin-binding transcription activator 4
CmoCh08G001800	Cmo_Chr08	1057956	1072099	+	Calmodulin-binding transcription activator 4-like protein		CmoCh17G013830	Cmo_Chr17	10724429	10730078	+	Calmodulin-binding transcription activator 4-like protein		Cp4.1LG17	8144477	8159154	Cp4LG17g10770	Cp4.1LG17	8150983	8159154	+	Calmodulin-binding transcription activator 4
CmoCh08G001810	Cmo_Chr08	1072693	1073649	+	Ciliary neurotrophic factor									Cp4.1LG17	8159713	8160785	Cp4LG17g10740	Cp4.1LG17	8159727	8160782	+	unknown protein
CmoCh08G001820	Cmo_Chr08	1073736	1074887	+	Unknown protein		*							Cp4.1LG17	8160873	8161767
CmoCh08G001830	Cmo_Chr08	1074486	1079665	-	Signal transduction histidine kinase, hybrid-type, ethylene sensor		CmoCh17G013850	Cmo_Chr17	10735030	10740011	-	Signal transduction histidine kinase, hybrid-type, ethylene sensor		Cp4.1LG17	8161569	8166584	Cp4LG17g10820	Cp4.1LG17	8161487	8167077	-	histidine kinase 3
CmoCh08G001840	Cmo_Chr08	1079727	1080013	-	Unknown protein		*							Cp4.1LG17	8166652	8166940
CmoCh08G001850	Cmo_Chr08	1083962	1086759	+	Endoplasmic reticulum, stress-associated Ramp4		CmoCh17G013880	Cmo_Chr17	10750118	10751019	+	Endoplasmic reticulum, stress-associated Ramp4		Cp4.1LG17	8170679	8173533	Cp4LG17g10720	Cp4.1LG17	8170677	8173581	+	Ribosome associated membrane protein RAMP4
CmoCh08G001860	Cmo_Chr08	1086401	1087237	-	Unknown protein		*							Cp4.1LG17	8173183	8173763
CmoCh08G001870	Cmo_Chr08	1087265	1091882	-	F-box family protein									Cp4.1LG17	8173954	8178606	Cp4LG17g10810	Cp4.1LG17	8173691	8178685	-	F-box/kelch-repeat protein
CmoCh08G001880	Cmo_Chr08	1097864	1102974	-	Protein IQ-DOMAIN 14-like protein		CmoCh17G013890	Cmo_Chr17	10751339	10752310	-	Protein IQ-DOMAIN 14-like protein		Cp4.1LG17	8183951	8188419	Cp4LG17g10800	Cp4.1LG17	8183950	8188430	-	calmodulin-binding family protein
CmoCh08G001890	Cmo_Chr08	1105441	1107052	-	BnaC08g29920D protein		*							Cp4.1LG17	8190883	8192713	Cp4LG17g10850	Cp4.1LG17	8190890	8191451	-	unknown protein
CmoCh08G001900	Cmo_Chr08	1109272	1112210	+	15 kDa selenoprotein		CmoCh17G006020	Cmo_Chr17	6383272	6386627	-	15 kDa selenoprotein		Cp4.1LG17	8194855	8197683	Cp4LG17g10790	Cp4.1LG17	8194947	8197842	+	selenoprotein
CmoCh08G001910	Cmo_Chr08	1109295	1111609	-	Unknown protein									Cp4.1LG17	8194879	8197059
CmoCh08G001920	Cmo_Chr08	1113569	1121766	-	Something about silencing protein sas10, putative									Cp4.1LG17	8199024	8207191	Cp4LG17g10840	Cp4.1LG17	8198800	8205474	-	Something about silencing protein 10
