# Supplementary material for: A Major QTL Located in Chromosome 8 of Cucurbita moschata Is Responsible for Resistance to Tomato Leaf Curl New Delhi Virus
Source: Front Plant Sci. 2020 Mar 20;11:207. doi: 10.3389/fpls.2020.00207 (PMC7100279; doi:10.3389/fpls.2020.00207)
Supplement: TABLE S5 — Statistical significance of synteny between homologous genes in candidate region for ToLCNDV resistance in chromosome 8 of C. moschata and chromosome 11 of C. melo genomes v1.0 and v3.6.1, respectively. Genes shown in bold are indicating the pick LOD in both QTLs analysis Cucurbita populations and C. melo, respectively. Dotted lines are defining the candidate region of C. melo were the major locus, responsible of the resistance to ToLCNDV, was identified. [file Table_5.xlsx]

## Sheet: Hoja1
Supplementary Table 5. Statistical significance of synteny between homologous genes in candidate region for ToLCNDV resistance in chromosome 8 of C. moschata and chromosome 11 of C. melo genomes v1.0 and v3.6.1, respectively. Genes shown in bold are indicating the pick LOD in both QTLs analysis Cucurbita populations and C. melo, respectuvely. Dotted lines are defining the candidate region of C. m…
C. moschatachromosome 8						C. melochromosome 11					Synteny
Gene code	Anotation	Start	End	SNPs markers		Gene code	Anotation	Start	End		Block ID	e-value
CmoCh08G001150	Aluminum activated malate transporter family protein, putative	594276	597486			MELO3C022258	aluminum-activated malate transporter 10	32248066	32252325		cmomedB906	0
CmoCh08G001360	(Calmodulin-domain kinase CDPK protein) (Protein kinase Calcium-binding EF-hand)	749558	759489			MELO3C022260	CDPK-related kinase 3 isoform X1	32265865	32274435		cmomedB906	0
CmoCh08G001380	DUF688 family protein	775145	776170	D35		MELO3C022264	LINE-1 reverse transcriptase like	32309019	32315506		cmomedB906	6e-51
CmoCh08G001390	Dof zinc finger protein	777780	778493			MELO3C022265	dof zinc finger protein DOF3.7	32316054	32317559		cmomedB906	3e-55
CmoCh08G001400	RNA-binding KH domain-containing protein	780201	789778			MELO3C022266	RNA-binding KH domain-containing protein PEPPER-like	32322164	32326572		cmomedB906	0
CmoCh08G001410	Hydroxyproline-rich glycoprotein family protein, putative	790118	791899			MELO3C022268	Hydroxyproline-rich glycoprotein family protein	32329779	32331927		cmomedB906	0
CmoCh08G001420	Vesicle transport protein SEC20	792571	795758			MELO3C022272	Vesicle transport protein SEC20	32345542	32349434		cmomedB906	2e-157
CmoCh08G001430	Cationic amino acid transporter	795547	802971			MELO3C022273	Cationic amino acid transporter	32349722	32354690		cmomedB906	0
CmoCh08G001440	COP9 signalosome complex subunit 7	803096	808358			MELO3C022274	COP9 signalosome complex subunit 7	32358309	32366697		cmomedB906	1e-129
CmoCh08G001450	Translation elongation factor G, mitochondrial	808408	816596			MELO3C022276	Elongation factor G, mitochondrial	32377350	32395126		cmomedB906	0
CmoCh08G001460	Leucine carboxyl methyltransferase, putative	816779	827749			MELO3C022277	Leucine carboxyl methyltransferase, putative	32397290	32407344		cmomedB906	0
CmoCh08G001470	BZIP transcription factor bZIP80	835327	841749	snp_7926165		MELO3C022278	BZIP domain class transcription factor (DUF630 and DUF632)	32417534	32424118		cmomedB906	0
CmoCh08G001490	Chromodomain-helicase-DNA-binding protein 1-like protein	849055	858881			MELO3C022279	Helicase, putative	32425813	32435961		cmomedB906	0
CmoCh08G001500	Autophagy-related protein 3	862808	869441			MELO3C022280	Autophagy-related protein 3	32436373	32442871		cmomedB906	0
CmoCh08G001520	ELMO domain-containing protein A	883782	890402			MELO3C022283	ELMO/CED-12 family protein	32461920	32470951		cmomedB906	3e-174
CmoCh08G001540	RNA binding protein, putative	897561	905920			MELO3C022289	H/ACA ribonucleoprotein complex subunit 1-like	32489468	32499008		cmomedB906	2e-161
CmoCh08G001620	ATP binding / protein kinase/ protein tyrosine kinase	935090	938101			MELO3C022300	probably inactive receptor-like protein kinase At2g46850	32615257	32618714		cmomedB906	0
CmoCh08G001630	Kinase family protein	939641	945434			MELO3C022301	serine/threonine-protein kinase ATG1a isoform X4	32619391	32625072		cmomedB906	0
CmoCh08G001640	(Late elongated hypocotyl a) (Late elongated hypocotyl b)	946033	952647			MELO3C022302	protein LHY-like isoform X1	32629300	32645388		cmomedB906	0
CmoCh08G001670	WRKY transcription factor-like protein	961652	964894			MELO3C022322	Protein LAZY 1	32849410	32851986		cmomedB910	0
CmoCh08G001690	(Sphingosine phosphate lyase, putative) (4.1.2.27)	966664	972981	DMP37		MELO3C022321	sphingosine-1-phosphate lyase	32839217	32845994		cmomedB910	0
CmoCh08G001700	Fcf2 pre-rRNA processing protein	974271	978063	SNP_8061105, DMP39		MELO3C035238	Fcf2 pre-rRNA processing protein	32833397	32837422		cmomedB910	6e-77
CmoCh08G001710	BZIP transcription factor	979217	985783			MELO3C022320	BZIP transcription factor, putative (DUF1664)	32822949	32832581		cmomedB910	1e-162
CmoCh08G001720	DNA primase large subunit, putative	986849	995750	DMP11, DMP10		MELO3C022319	DNA primase large subunit	32812469	32821217		cmomedB910	0
CmoCh08G001730	Squamosa promoter-binding-like protein 16	996835	999772			MELO3C022318	squamosa promoter-binding-like protein 16	32800398	32803713		cmomedB910	4e-145
CmoCh08G001740	Unknown protein	1001631	1002017			MELO3C022317	Unknown protein	32794905	32795810		cmomedB910	1e-23
CmoCh08G001750	MADS-box transcription factor 1	1016886	1020763			MELO3C022316	MADS-box transcription factor	32762765	32769297		cmomedB910	3e-180
CmoCh08G001760	MADS-box transcription factor	1023858	1047776	DMP42		MELO3C022315	MADS-box transcription factor 8-like	32738860	32756303		cmomedB910	9e-80
CmoCh08G001780	Transmembrane protein, putative	1051479	1053847	DMP43		MELO3C022314	F17L21.8, putative	32732843	32735126		cmomedB910	2e-44
CmoCh08G001790	Transmembrane protein, putative	1053587	1054794			MELO3C022313	Transmembrane protein, putative	32731836	32732354		cmomedB910	3e-39
CmoCh08G001800	Calmodulin-binding transcription activator 4-like protein	1057956	1072099			MELO3C022312	calmodulin-binding transcription activator 4	32713233	32726584		cmomedB910	0
CmoCh08G001810	Ciliary neurotrophic factor	1072693	1073649			MELO3C022311	Protein DDI1 2	32711127	32712817		cmomedB910	6e-74
CmoCh08G001830	Signal transduction histidine kinase, hybrid-type, ethylene sensor	1074486	1079665			MELO3C022310	Histidine kinase	32703591	32709416		cmomedB910	0
CmoCh08G001850	Endoplasmic reticulum, stress-associated Ramp4	1083962	1086759			MELO3C022421	ABC transporter F family-like protein	33583144	33587636		cmomeB804	1e-41
CmoCh08G001870	F-box family protein	1087265	1091882			MELO3C022422	F-box family protein	33588206	33592916		cmomedB907	0
CmoCh08G001880	Protein IQ-DOMAIN 14-like protein	1097864	1102974			MELO3C022423	IQ-domain 14	33605729	33609902		cmomedB907	2e-169
CmoCh08G001890	BnaC08g29920D protein	1105441	1107052			MELO3C022424	serine/threonine-protein kinase pakD isoform X1	33614289	33614846		cmomedB907	4e-86
CmoCh08G001900	15 kDa selenoprotein	1109272	1112210			MELO3C022425	15 kDa selenoprotein	33621245	33624610		cmomedB907	1e-99
CmoCh08G001920	Something about silencing protein sas10, putative	1113569	1121766			MELO3C022426	Something about silencing protein	33625665	33633861		cmomedB907	0
