# Supplementary material for: A Major QTL Located in Chromosome 8 of Cucurbita moschata Is Responsible for Resistance to Tomato Leaf Curl New Delhi Virus
Source: Front Plant Sci. 2020 Mar 20;11:207. doi: 10.3389/fpls.2020.00207 (PMC7100279; doi:10.3389/fpls.2020.00207)
Supplement: TABLE S6 — Annotation results and fasta sequence of the Long Terminal Repeats (LTR) retrotransposon in C. pepo genome. The region was annotated according to the methodology for annotate repetitive elements described at Montero-Pau et al. (2018). [file Table_6.XLSX]

## Sheet: Supplementary Table 5 
Supplementary table 6.	Annotation results and fasta sequence of the Long Terminal Repeats (LTR) retrotransposon in C. pepo genome. The region was annotated accoding to the methodology for annotate repetitive elements described at Montero- Pau et al., (2018).
Chromosome	Start	End	Repeat_id	Type of repeat
Cp4.1LG17	8109186	8110268	rnd-4_family-116	LTR/Copia
Cp4.1LG17	8109346	8110740	Cp4.0LG00_(dbseq-nr_0)_[52495078_52500085]	Unspecified
Cp4.1LG17	8110271	8113548	rnd-4_family-116	LTR/Copia
>Cp4.1LG17:8109186-8113548
TCCTCTTAATACTCCCCCTCAAGTTGGAGAGTGTATGTCGATCACACCCAACTTGTCCTTCAAAAAGTCAAATTGTTGTCTTCCCAAAGCTTTAGTAAAAACATCTGCCAATTGCATTTTGGTCGATACATAATACGGTTTGATGATTCCAGCTTGTAACTTTTCTCGAACTATATGACAATCTATTTCAATGTGTTTCGTACGTTCATGAAAAACTGGATTGGCTGCTATATGTAATGCTGCTTGATTATCACAATATAATAATGCTGGTTCGGACAGTGGAACATTCAAGTCTTGAAGAATGTATCTTAACCAAGTTAACTCTAAACAAGTATTTGCCATAGCTCGATACTCGGCTTCTGCTGATGATCTGGACACATTAGTCTGCTTTTTAGACTT…
